# Supplementary material for: Herbal terpenoids activate autophagy and mitophagy through modulation of bioenergetics and protect from metabolic stress, sarcopenia and epigenetic aging
Source: Nat Aging. 2025 Sep 24;5(10):2003–21. doi: 10.1038/s43587-025-00957-4 (PMC12532568; doi:10.1038/s43587-025-00957-4)
Supplement: Supplementary file 3 — Supplementary Tables 1–7. [file 43587_2025_957_MOESM3_ESM.xlsx]

## Sheet: Table 1
Supplementary table 1. Effects of selected bioactives from a library of drugs on zebrafish autophagy
Rank	Drug	log2 (Relative LC3 puncate Area)		Previous report	Mechanism of action
		+ NH4Cl	- NH4Cl
1	Retinoic acid	1.63823	0.44045	(Rajawat et al., 2011)	Redistribution of cation-independent mannose-6-phosphate receptor
2	3'-Fluorobenzylspiperone maleate	1.37542	0.502757
3	Calpeptin	1.28528	1.14896	(Williams et al., 2008)	Calpain inhibition
4	(S)-(-)-Propranolol hydrochloride	1.08838	0.355038
5	Propranolol hydrochloride	1.08485	0.020295
6	Ceramide	1.01489	1.00145	(Scarlatti et al., 2004)	Bcl-2 Phosphorylation
7	Vinpocetine	1.001	0.406313
8	GBR 13069 dihydrochloride	0.995003	0.526983
9	N-Benzylnaltrindole hydrochloride	0.94463	0.458195
10	2-CMDO	0.934247	0.74217
11	Iodophenpropit dihydrobromide	0.934242	0.401767
12	Clobenpropit dihydrobromide	0.922171	0.454135
13	Nimodipine	0.884724	0.310222
14	Ketotifen fumarate	0.874274	0.588762
15	Pronethalol hydrochloride	0.862415	0.437014
16	DPPE fumarate	0.856606	0.713619
17	SNC 80	0.846121	0.783522
18	Tetrindole mesylate	0.836023	0.672263
19	Nitrocaramiphen hydrochloride	0.825362	0.253604
20	AH 6809	0.814135	0.473282
21	SC-9	0.799516	0.279802
22	(-)-U-50488 hydrochloride	0.798414	-0.15809
23	Primidone	0.792503	0.333283
24	GBR 12783 dihydrochloride	0.791141	0.420825
25	(S)-Timolol maleate	0.785255	0.304963
26	m-Chlorophenylbiguanide hydrochloride	0.78189	0.135744
27	GBR 12909 dihydrochloride	0.780766	0.490694
28	Clofibric acid	0.770438	0.448104
29	4-IBP	0.75432	0.56812
30	(?)-Vesamicol hydrochloride	0.751	0.548233
31	THIP hydrochloride	0.741581	0.23344
32	(+)-UH 232 maleate	0.738387	0.360295
33	(S)-3,5-DHPG	0.736385	0.536589
34	Fasudil hydrochloride	0.726102	0.598169
35	Memantine hydrochloride	0.722888	0.145354
36	ICI 162,846	0.719701	0.486446
37	Imetit dihydrobromide	0.713202	0.595247
38	UK 14,304	0.712907	0.437789
39	Pyrrolidinedithiocarbamate ammonium	0.709838	0.438645
40	EBPC	0.707017	0.216358
41	2-Iodomelatonin	0.705775	0.514878
42	3-Bromo-7-nitroindazole	0.696973	0.159457
43	Amthamine dihydrobromide	0.696731	0.036767
44	L-Quisqualic acid	0.686434	0.387005
45	MDL 72222	0.685937	0.263003
46	Antazoline hydrochloride	0.68389	0.6636
47	Tiotidine	0.666505	0.382838
48	PCA 4248	0.664481	0.003259
49	Aminoguanidine hydrochloride	0.662183	0.471423
50	Idazoxan hydrochloride	0.662127	0.411295
51	L-NAME hydrochloride	0.656935	-0.01674
52	L-693,403 maleate	0.655399	-0.02343
53	Pilocarpine hydrochloride	0.652503	0.20293
54	Spiroxatrine	0.649121	0.423503
55	3-Aminobenzamide	0.644891	0.336411
56	IPAG	0.636492	0.304347
57	Riluzole	0.631149	0.289481
58	Bromocriptine mesylate	0.623005	0.170172
59	HEAT hydrochloride	0.616314	0.103209
60	(S)-(-)-Atenolol	0.611372	0.120193
61	U-54494A hydrochloride	0.608544	-0.10737
62	C-1	0.604247	0.424154
63	SB 203186 hydrochloride	0.600352	0.110453
64	2-Phenylmelatonin	0.594492	0.512693
65	2-[1-(4-Piperonyl)piperazinyl]benzothiazole	0.592726	0.134931
66	ICI 118,551 hydrochloride	0.591847	-0.0345
67	TPCA-1	0.587765	0.301872
68	FGIN-1-43	0.580156	0.36427
69	(S)-(+)-?-Methylhistamine dihydrobromide	0.579669	0.169843
70	Pyrimethamine	0.577787	0.16869
71	Metaphit	0.576069	0.662913
72	BTCP maleate	0.57514	0.288367
73	GF 109203X	0.574636	0.583729
74	5-Carboxamidotryptamine maleate	0.570945	0.084318
75	NPC 15199	0.56937	0.024235
76	N-MPPP Hydrochloride	0.566438	0.384999
77	Dimaprit dihydrochloride	0.561012	0.203428
78	N?-Methylhistamine dihydrochloride	0.559132	0.286735
79	Naltrindole hydrochloride	0.550906	0.245155
80	Diphenyleneiodonium chloride	0.545419	0.217003
81	(S)-3-Carboxy-4-hydroxyphenylglycine	0.540235	0.266695
82	Nateglinide	0.540175	0.316459
83	Flunarizine dihydrochloride	0.536443	0.219018
84	Bifemelane	0.532384	0.530904
85	Pirlindole mesylate	0.527499	0.027964
86	MTPG	0.52408	0.259014
87	MDL 73005EF hydrochloride	0.515322	0.301353
88	Nitrendipine	0.51289	0.107352
89	7-Nitroindazole	0.507187	0.16009
90	Minoxidil	0.501452	0.232713
91	3-MPPI	0.49975	-0.147
92	Homoquinolinic acid	0.49866	-0.13057
93	NAN-190 hydrobromide	0.49617	0.201492
94	BRL 52537 hydrochloride	0.493349	0.371631
95	ICI 199,441 hydrochloride	0.486032	0.095449
96	4-PPBP maleate	0.485953	0.015237
97	Sulfisoxazole	0.483177	0.238851
98	Thioperamide	0.479984	0.047355
99	Prazosin hydrochloride	0.478127	-0.13143
100	Dobutamine hydrochloride	0.472198	-0.09403
101	(?)-U-50488 hydrochloride	0.469946	-0.57113
102	HTMT dimaleate	0.468793	0.257727
103	Isoguvacine hydrochloride	0.468016	0.169202
104	Parthenolide	0.459979	0.01683
105	Quinolinic acid	0.453084	0.277882
106	Arecaidine but-2-ynyl ester tosylate	0.452324	0.463356
107	2-Hydroxysaclofen	0.449363	0.459717
108	RS 23597-190 hydrochloride	0.449065	-0.0084
109	N-[2-(Piperidinylamino)ethyl]-4-iodobenzamide	0.448343	0.492119
110	FG 7142	0.446472	0.130341
111	MY-5445	0.446152	0.289675
112	Ifenprodil hemitartrate	0.444943	-0.2188
113	Salsolinol-1-carboxylic acid	0.428776	0.463212
114	Dilazep	0.425984	0.175372
115	3-Methyl-GABA	0.424564	0.260457
116	BP 554 maleate	0.422291	0.010015
117	(R)-3-Carboxy-4-hydroxyphenylglycine	0.420814	0.211468
118	Tropanyl-3,5-dimethylbenzoate	0.418195	0.036533
119	Cyclothiazide	0.415506	-0.14719
120	Metergoline	0.407935	0.050228
121	Edaravone	0.404993	0.377017
122	Dantrolene, sodium salt	0.404185	0.180113
123	Nicergoline	0.396644	0.509769
124	Carbetapentane citrate	0.391785	-0.0165
125	4-Phenyl-1,2,3,4-tetrahydroisoquinoline hydrochloride	0.389874	0.364546
126	Benzoquinonium dibromide	0.385938	-0.14446
127	DTG	0.383998	0.152158
128	ML 9 hydrochloride	0.382865	0.231777
129	SKF 91488 dihydrochloride	0.382859	0.222138
130	L-694,247	0.381767	0.431053
131	BU 224 hydrochloride	0.379049	0.336157
132	YS-035 hydrochloride	0.37446	0.26455
133	1-Acetyl-4-methylpiperazine hydrochloride	0.372172	0.179609
134	NMDA	0.363531	-0.04386
135	PK 11195	0.36347	-0.0562
136	(RS)-(Tetrazol-5-yl)glycine	0.357337	0.239601
137	(+)-AJ 76 hydrochloride	0.352823	0.120618
138	GBR 12935 dihydrochloride	0.345633	0.067424
139	DHBP dibromide	0.342764	0.009455
140	PRE-084 hydrochloride	0.33884	0.215196
141	2-Methyl-5-hydroxytryptamine hydrochloride	0.337139	-0.1322
142	Methyl 2,5-dihydroxycinnamate	0.331748	0.062603
143	8-Hydroxy-DPAT hydrobromide	0.32513	0.140452
144	S-Sulfo-L-cysteine sodium salt	0.324075	-0.10115
145	5-Methylfurmethiodide	0.316137	-0.01337
146	7-Chlorokynurenic acid	0.316113	0.033089
147	Rilmenidine hemifumarate	0.305457	0.278394
148	FGIN-1-27	0.294966	0.084022
149	SM-21 maleate	0.293961	0.225504
150	(R)-(-)-?-Methylhistamine dihydrobromide	0.293045	0.371778
151	cis-ACPD	0.292179	0.259082
152	(S)-AMPA	0.290391	0.234585
153	Chlormezanone	0.287389	-0.01013
154	Ipratropium bromide	0.283735	-0.64965
155	Quipazine dimaleate	0.278053	0.115098
156	7-Hydroxy-PIPAT maleate	0.263826	-0.26348
157	2-PMDQ	0.258891	0.017603
158	N-Acetylglycyl-D-glutamic acid	0.237437	-0.02165
159	Naloxone hydrochloride	0.231953	0.085045
160	MMPX	0.231418	-0.19821
161	Kainic acid	0.229677	0.376649
162	(S)-(-)-Carbidopa	0.218552	0.010827
163	(?)-1-(1,2-Diphenylethyl)piperidine maleate	0.216482	0.166972
164	L-(-)-?-Methyldopa	0.209397	0.269122
165	(RS)-AMPA	0.200319	-0.39109
166	6-Chloromelatonin	0.198464	-0.36293
167	Dihydroergocristine mesylate	0.198318	-0.41203
168	Naftopidil dihydrochloride	0.195111	-0.05675
169	Diltiazem hydrochloride	0.194424	0.111719
170	Oxotremorine sesquifumarate	0.192194	-0.28511
171	7-Hydroxy-DPAT hydrobromide	0.178531	-0.02171
172	PG-9 maleate	0.168604	0.115951
173	NBQX	0.160434	0.285867
174	BD 1008 dihydrobromide	0.160346	-0.0821
175	4-Acetyl-1,1-dimethylpiperazinium iodide	0.151452	-0.21008
176	4-Chlorophenylguanidine hydrochloride	0.148042	-0.44976
177	Anpirtoline hydrochloride	0.147875	0.142511
178	Guvacine hydrochloride	0.135998	-0.16782
179	(RS)-4-Carboxy-3-hydroxyphenylglycine	0.123857	-0.46918
180	GR 46611	0.115407	-0.12367
181	DNQX	0.110094	0.086411
182	L-732,138	0.108206	0.214496
183	Spaglumic acid	0.102946	-0.10564
184	ZAPA sulfate	0.081305	0.09632
185	Aniracetam	0.069898	0.228062
186	Ro 20-1724	0.067346	-0.1218
187	trans-4-Hydroxycrotonic acid	0.054674	-0.03732
188	BU 239 hydrochloride	0.053203	-0.20783
189	N-Acetyltryptamine	0.032934	-0.16065
190	Rosmarinic acid	0.02509	0.060584
191	(S)-(-)-HA-966	0.022976	0.049805
192	(RS)-3,5-DHPG	0.022016	0.194169
193	5,7-Dichlorokynurenic acid	0.002572	-0.07055
194	ICI 192,605	-0.01204	-0.24888
195	Saclofen	-0.01383	-0.022
196	(S)-4-Carboxy-3-hydroxyphenylglycine	-0.07848	-0.33095
197	MR 16728 hydrochloride	-0.1138	0.055216
198	Methiothepin maleate	-0.12902	-0.4249
199	Dipyridamole	-0.14079	-0.714
200	Kynurenic acid	-0.15595	0.003273
201	trans-Triprolidine hydrochloride	-0.19649	-0.29808
202	NCS-382	-0.28455	0.298603
203	(R)-(+)-Propranolol hydrochloride	-0.31785	0.004342
204	2-BFI hydrochloride	-0.3203	0.058554
205	MDL 72832 hydrochloride	-0.36789	-0.00847
206	Felbamate	-0.77721	-0.73673

## Sheet: Table 2
Supplementary table 2. Effects of pre-selected candidate library of 57 natural bioactive compounds on zebrafish autophagy
Rank	Bioactives	CAS	log2 Relative LC3 puncate Area
			- NH4Cl												+ NH4Cl
			10 µM			50 µM			100 µM			250 µM			10 µM			50 µM			100 µM			250 µM
			Mean	SEM	N	Mean	SEM	N	Mean	SEM	N	Mean	SEM	N	Mean	SEM	N	Mean	SEM	N	Mean	SEM	N	Mean	SEM	N
1	Carvacrol	89-83-8	0.492645	0.130188	19	0.929882	0.208017	17	1.0816	0.207638	21	1.91965	0.182765	19	0.565445	0.26942	14	1.06887	0.287789	19	1.84203	0.341108	18	1.67011	0.332121	14
2	Thymol	499-75-2	0.0897357	0.209192	17	0.574871	0.154695	17	0.869055	0.167447	18	1.65013	0.293785	16	0.946561	0.490062	6	1.40346	0.192328	17	1.68166	0.251062	17	1.54855	0.293308	15
3	Retinol acetate	29584-22-3	0.543234	0.221453	8	0.167428	0.209714	9	0.303301	0.183842	10	1.12012	0.120841	10	0.716006	0.230309	11	0.5044	0.19498	11	0.947899	0.221495	11	1.17734	0.511814	6
4	Urolithin B	1139-83-9	0.4739	0.196174	13	0.687761	0.315819	9	0.767208	0.279856	8			0	0.159092	0.298345	10	1.38135	0.219373	10	1.04428	0.20466	11			0
5	b-Hydroxyvalerate	10237-77-1	0.353412	0.182518	16	0.272093	0.314375	13	0.4044	0.190933	16	0.370133	0.175149	18	0.933029	0.143389	12	0.600113	0.309854	16	1.07565	0.287901	16	1.20785	0.220158	16
6	Triethyl citrate	77-93-0	0.226957	0.300663	9	0.571636	0.174987	9	0.55088	0.427679	8	0.956742	0.201547	7	0.558598	0.410764	8	0.523829	0.304424	13	1.06448	0.358251	10	1.44315	0.108012	11
7	Butenedioic acid	26099-09-2	0.588041	0.152806	10	0.758394	0.223053	10	0.836934	0.276027	7	0.446979	0.787904	6	0.692784	0.187421	12	1.10154	0.27692	13	1.28942	0.332519	6	1.13728	0.147501	9
8	Benzoic acid	65-85-0	0.129275	0.220697	11	0.383049	0.224554	11	1.14137	0.203936	12			0	-0.0668128	0.322217	13	0.917463	0.20339	15	1.50482	0.141973	15			0
9	Linoaleic acid	2197-37-7	0.541783	0.32714	8	0.956079	0.20966	9	0.433311	0.32987	6			0	0.722302	0.276803	9	1.3628	0.150916	12	1.00992	0.341321	7			0
10	(2E,4Z)-2,4-hexadienoic acid	30361-30-9	0.439604	0.160408	14	-0.191211	0.621533	13	1.16741	0.0764367	14	-0.26583	0.485245	7	0.771879	0.164476	13	1.14037	0.257078	11	1.21281	0.172458	14	0.824067	0.568749	6
11	3-Hydroxybutyrate	300-85-6	0.21871	0.0999274	16	0.327456	0.16677	18	0.009986	0.199834	16	0.0765586	0.339165	14	0.306235	0.159757	14	0.706643	0.205199	18	0.353329	0.131953	17	0.884253	0.286812	15
12	2-Hydroxyisocaproic acid	498-36-2	-0.48941	0.316055	15	0.415337	0.184195	15	0.345644	0.269205	15	0.416048	0.180741	15	0.568793	0.395525	9	1.03596	0.341448	14	1.45828	0.247625	15	1.20853	0.119932	15
13	stearic acid	57-11-4	0.389567	0.117883	10	0.391939	0.214772	6	0.12748	0.319481	6	0.245123	0.231559	9	0.717864	0.234653	12	0.676725	0.293828	10	0.634706	0.266054	12	1.12536	0.218495	11
14	Sodium 3-hydroxybutyrate	150-83-4	0.0598651	0.274109	14	0.277901	0.182412	13	0.0997354	0.215218	15	0.295434	0.174841	15	0.123333	0.447618	9	0.568735	0.234109	12	0.799829	0.36878	12	0.884395	0.338523	13
15	Biacetyl	431-03-8	0.0127618	0.212505	10	0.343397	0.170703	10	0.699172	0.163347	9	0.217809	0.233492	7	0.346783	0.63217	10	0.580808	0.199683	13	0.946023	0.261031	11	0.98125	0.264049	11
16	Cyanocobalamin	68-19-9	0.0315449	0.202144	17	-0.13741	0.240633	20	-0.258722	0.455654	9	-0.193255	0.265587	20	0.4381	0.427101	14	0.379767	0.261849	20	0.0946801	0.416165	9	0.0794965	0.213206	17
17	(R)-3-Hydroxybutyric acid	625-72-9	0.110786	0.159328	17	-0.779943	0.250599	15	0.264588	0.196125	15	0.324407	0.272505	16	0.876966	0.208965	16	0.688563	0.188281	18	0.928929	0.232998	17	1.01473	0.225836	17
18	Nicotinic acid	59-67-6	0.0747237	0.226356	7	0.284127	0.218466	10	0.456379	0.22844	10	0.41751	0.295038	8	0.718254	0.296485	11	0.758123	0.234071	12	0.789758	0.216678	11	0.941164	0.34597	11
19	Nicotinamide mononucleotide	1094-61-7	-0.0833917	0.292491	12	-0.119261	0.298973	12	-0.517524	0.256902	12	-0.270939	0.299653	11	1.01391	0.227737	8	0.775181	0.142217	11	0.348628	0.308437	12	0.190227	0.26203	12
20	beta-Carotene	7235-40-7	0.22675	0.206051	10	-0.273288	0.394698	5	0.207053	0.31041	6	0.30501	0.234625	4	0.439552	0.253097	14	0.208017	0.384481	10	0.299439	0.214279	11	1.20051	0.174853	7
21	L-glutamic acid	56-86-0	0.144143	0.178792	9	0.16465	0.113457	10	0.70205	0.141116	7	0.32164	0.192846	5	0.754783	0.219124	11	0.238535	0.295985	12	0.876008	0.195513	12	0.997383	0.195628	10
22	Retinol	68-26-8	0.119652	0.164125	14	-0.268705	0.215578	13	0.254812	0.180113	12	0.596366	0.153102	8	1.19016	0.221012	8	0.123701	0.304852	12	0.0945517	0.499801	11			0
23	Sodium β-hydroxyisobutyrate	26543-05-5	0.140303	0.224127	11	-0.573149	0.500147	9	-0.233439	0.28337	11	-0.32728	0.33659	9	0.761271	0.250894	15	0.505228	0.228517	15	0.553388	0.297063	14	0.276986	0.28643	11
24	D-glucosamine	3416-24-8	0.0602607	0.149954	15	0.08309	0.267642	15	0.217568	0.196275	15	0.351768	0.175788	9	0.0820464	0.521479	13	0.412199	0.437068	11	0.453967	0.21352	12	0.284512	0.296609	14
25	(-)-Epicatechin gallate	1257-08-5	-0.0293746	0.289422	9	0.252529	0.276725	9	0.0523964	0.341401	9			0	0.221368	0.299785	17	0.49334	0.24982	9	0.660975	0.388208	7			0
26	Nervonic acid	506-37-6	-0.0527899	0.24364	17	0.0415606	0.213184	18	0.723146	0.161377	17	0.0463388	0.177062	17	0.639293	0.217567	13	0.887579	0.176863	17	1.0856	0.178865	18	0.70666	0.17795	16
27	Octanoic acid	124-07-2	-0.257035	0.201551	14	0.355561	0.204164	10	0.0532454	0.524379	8			0	0.052094	0.236041	9	0.0790147	0.226892	10	0.553076	0.548915	10			0
28	Citric acid	77-92-9	-0.0291023	0.143117	11	-0.363737	0.380056	11	0.353139	0.206276	12	0.400704	0.174375	7	0.485555	0.184537	14	0.836601	0.161089	10	-0.0948628	0.611905	10	-0.814721	0.775173	8
29	Succinic acid	110-15-6	0.0440503	0.22672	9	0.0599639	0.168351	14	-0.705408	0.278608	12	-0.0293266	0.274414	14	0.751936	0.178111	10	0.768748	0.156624	11	0.296819	0.165545	9	0.805921	0.164227	10
30	(S)-1,3-Butylene Glycol	24621-61-2	-0.14255	0.293538	7	-0.512119	0.254432	9	-0.0159873	0.351772	6	0.0139583	0.244749	9	0.505028	0.190615	16	-0.0626284	0.341229	10	0.508897	0.290837	12			0
31	Quercetin	117-39-5	-0.172656	0.215585	12	-0.501568	0.213138	11	-1.19375	0.521577	11	-0.8151	0.257956	10	0.772623	0.154368	15	0.125576	0.471386	12	0.297688	0.207268	14	0.298148	0.209295	11
32	Palmitic acid	57-10-3	0.560755	0.35051	7	-0.136175	0.331812	8	-0.711646	0.331602	10	-0.593276	0.323843	10	0.571596	0.226481	11	0.0740575	0.320066	11	0.045408	0.206067	14	0.113673	0.582495	6
33	(R)-1,3-Butylene Glycol	6290-03-5	0.0281006	0.216259	15	-0.260724	0.269994	14	-0.294297	0.423162	14	-0.183715	0.265879	15	0.220207	0.302372	18	-0.0173534	0.307861	14	0.179183	0.389629	12	0.0875138	0.384753	14
34	Nicotinamide riboside chloride	23111-00-4	0.148079	0.124336	15	-0.293158	0.235885	15	0.0671722	0.186457	14	0.257094	0.127951	11	0.917035	0.227138	6	0.61336	0.173417	15	0.663432	0.225425	10	0.760469	0.14436	12
35	Tricholine phosphate	149636-22-6	0.0959051	0.250285	11	0.0907312	0.176349	10	0.250232	0.183994	13	-0.276791	0.276288	14	0.700088	0.122087	12	0.208033	0.165566	14	-0.171553	0.443717	14	0.380258	0.239898	13
36	Lactic acid	79-33-4	0.286938	0.155425	13	-0.151347	0.22459	14	-0.219103	0.228562	12	0.0789588	0.173096	11	0.557537	0.30406	9	0.373968	0.192791	13	0.471568	0.219511	10	0.34544	0.498858	9
37	2-deoxyribonolactone	34371-14-7	0.194599	0.338727	10	-0.130947	0.241698	9	0.250657	0.19875	14	-0.0831752	0.29279	13	0.749086	0.175765	10	0.399624	0.126258	14	0.745805	0.145851	14	0.615785	0.326987	14
38	3,3'-thiodipropionic acid	111-17-1	0.0134864	0.187884	13	0.0449575	0.364659	13	-0.0203632	0.1654	14	-0.0620303	0.246499	12	0.309362	0.429602	10	0.728046	0.295548	12	-0.445294	0.60807	10	0.629456	0.201884	10
39	Coenzyme B12	13870-90-1	0.178281	0.268144	15	-0.29938	0.2516	15	0.292133	0.216083	14	0.281215	0.165838	5	0.469955	0.199415	21	0.445923	0.266945	13	0.394032	0.222236	14	0.832554	0.105948	5
40	(2S)-2-hydroxybutanedioic acid	97-67-6	-0.15777	0.261805	10	0.037979	0.248035	9	0.41673	0.284612	6	0.262157	0.209422	10	0.631268	0.26988	12	0.507822	0.277959	10	0.37497	0.387712	7			0
41	Butyric acid sodium salt	156-54-7	0.0359571	0.169971	17	0.362258	0.147352	18	0.25952	0.104869	18	-0.0614761	0.21696	18	0.2561	0.391007	20	0.650286	0.240463	15	0.615152	0.228449	16	0.513179	0.173922	15
42	Nicotinamide NAM	98-92-0	-0.195824	0.202139	14	-0.177905	0.274748	13	0.119799	0.104355	12	-0.631144	0.400499	10	0.820824	0.176375	17	0.328171	0.286399	13	0.66258	0.100213	14	0.605936	0.228982	14
43	DL-ß-Hydroxybutyric acid sodium salt	150-83-4	0.151047	0.226326	13	-0.288155	0.204424	15	0.0785436	0.177444	15	0.0274009	0.184025	8	-0.180565	0.497554	12	0.23109	0.30391	13	0.389307	0.295286	11	0.588398	0.242722	12
44	Sodium octanoate	1984-06-01	-0.0248844	0.189416	16	0.34428	0.113776	15	0.216584	0.155277	17	0.271772	0.275779	17	0.612523	0.249094	18	0.427277	0.222562	11	0.34161	0.231222	14	0.50298	0.445421	14
45	Glycerol	56-81-5	0.0358048	0.18772	13	-0.0172651	0.293678	10	0.118198	0.163832	14	0.0269501	0.17081	13	0.468364	0.0991472	13	-0.232904	0.389162	14	0.425173	0.322593	15	0.627814	0.23239	13
46	Methylcobalamin	68-19-9	-0.125065	0.238237	18	-0.235676	0.23312	7	0.238565	0.178083	9	-0.503055	0.320903	9	0.507474	0.21388	16	0.556793	0.14825	18	0.386464	0.31425	18	-0.453815	0.742695	8
47	Sodium decanoate	1002-62-6	0.284635	0.118817	16	-0.0287882	0.162527	18	-0.845757	0.784678	4	0.298188	0.17694	9	0.523639	0.244096	10	-0.00930619	0.215573	16	-1.54961	0.681623	11	-0.382382	0.726617	11
48	Ellagic acid	476-66-4	0.154493	0.239708	12	-0.475878	0.207883	17	-0.223251	0.200446	17	0.00958127	0.128156	11	0.705368	0.201687	8	0.347296	0.23804	16	0.0739009	0.252714	13	0.03254	0.309546	14
49	(-)-Epicatechin	17334-50-8	-0.000662417	0.220616	12	-0.155555	0.281117	8	-0.538699	0.490552	8	-0.491798	0.271139	9	0.954328	0.293423	9	0.317232	0.650871	10	0.231794	0.226663	10	0.0318876	0.393608	9
50	Lithium acetoacetate	3483-11-2	0.304504	0.144396	18	-0.265603	0.223684	14	-0.278836	0.179706	18	0.0398084	0.238721	17	0.433438	0.240665	13	0.387735	0.283098	9	0.239867	0.150036	14	0.594112	0.209844	15
51	Malic acid	6915-15-7	-0.0981079	0.138132	11	-0.0981305	0.444418	11	-0.0373547	0.199535	14	-0.0364253	0.229518	10	0.363882	0.164268	14	0.606852	0.183805	13	0.449433	0.215082	14	0.554395	0.396721	12
52	Rutin hydrate	207671-50-9	-0.169262	0.242595	16	-0.115843	0.159682	18	0.290814	0.181342	19	0.180404	0.112481	19	0.350971	0.296098	10	0.0277125	0.296807	14	0.400745	0.255279	17	0.491217	0.212102	16
53	(2R)-2-hydroxypropanoic acid	10326-41-7	0.0053237	0.145674	10	-0.269867	0.417694	8	0.143545	0.149016	11	-0.202714	0.208246	13	0.53163	0.116247	15	0.236525	0.144721	12	0.303757	0.259293	15	0.588904	0.221128	13
54	Alpha-D-lyxo-hex-5-ulofuranosyl alpha-D-glucopyranoside		-0.00174377	0.169362	13	-0.397292	0.212486	12	0.0911671	0.253079	13	-0.213265	0.232701	13	0.23487	0.319222	10	-0.0660538	0.400476	10	0.675736	0.200279	12	0.117269	0.250899	13
55	L-Leucine	61-90-5	-0.249751	0.227832	12	-0.761814	0.202207	12	-0.689427	0.270282	12	-0.725674	0.192353	12	0.432845	0.186172	14	0.183174	0.253887	11	0.128406	0.18581	11	-0.404782	0.37816	10
56	Valeric acid sodium salt	6106-41-8	-0.131842	0.266579	11	0.108682	0.258214	13	-0.272089	0.246394	14	-0.191478	0.274888	14	-0.472304	0.512922	7	-0.350275	0.395049	12	-0.0574991	0.251645	12	-0.13961	0.323736	13
57	Trigonelline	535-83-1	0.202465	0.272739	12	0.619282	0.181692	12	0.434947	0.217444	14	-0.0875889	0.284507	12	0.265513	0.322441	12	0.265513	0.322441	12	0.112061	0.2462	14			0

## Sheet: Table 3
Supplementary table 3. List of differentially expressed genes in thymol treated cells compared to control
Gene ID	symbol	logFC	logCPM	F	PValue	FDR
16956	Lpl	1.28085753048286	9.24492351666945	590.720787364085	1.19539383866263e-38	1.27871278921741e-34
18636	Cfp	-0.796228349380328	7.38457423061895	128.351021276184	1.9834779432762e-17	1.06086317796127e-13
56620	Clec4n	-0.904862631877134	7.75278287572727	163.87670844785	5.02492459920728e-17	1.79172061459067e-13
12825	Col3a1	-0.538720625653652	8.63337256046619	103.390713089974	1.25961267967292e-16	3.3685192086153e-13
16835	Ldlr	-0.53020279722237	8.07073279830274	94.8415226875626	9.84247636870828e-16	2.10569939432145e-12
20310	Cxcl2	-2.0005395291962	3.34618154607444	85.7078079483293	9.97843097215157e-15	1.77898793515176e-11
20250	Scd2	-0.640569519981222	7.00842218758759	81.1706644375594	3.25275550051038e-14	4.97067508413707e-11
242341	Atp6v0d2	0.816657168899875	6.23582094996931	76.5256067890639	2.45390403407766e-13	3.28117643156609e-10
21817	Tgm2	-0.470765230039672	8.51451444813534	72.0529810032427	6.3555558642121e-13	7.55393123105298e-10
58217	Trem1	-1.68420212320302	3.43559365685497	63.3873288575335	4.87001864565365e-12	5.20945894525571e-09
13033	Ctsd	0.317200922320903	12.5397555068741	61.0599662381461	1.02377248633944e-11	9.95572207852093e-09
20706	Serpinb9b	-0.59802671205605	6.50975074654071	57.8208581486245	2.63095252058693e-11	2.34527492605986e-08
208715	Hmgcs1	-0.482003309029449	7.18528734967806	56.6651390916237	3.76817769241906e-11	3.1006305212159e-08
17474	Clec4d	-0.407907079278546	7.93522706858075	54.4738378769377	7.50766316595533e-11	5.73639092044459e-08
20308	Ccl9	-0.519504405779773	7.01629293923941	53.9763337475928	8.79303237138451e-11	6.27060448511334e-08
14544	Gda	-0.647184526927439	6.15217548744934	51.1349666582137	2.1923529631448e-10	0.00000014657249779225
98496	Pid1	-0.431536265912747	7.51735755246808	48.3838805462267	5.40894341024617e-10	0.000000340349809761196
11520	Plin2	-0.408050651060304	7.7469191252399	46.6315090103237	9.71044071030463e-10	0.00000057706991265627
11846	Arg1	-1.44311612964562	3.35343743784671	45.8145816180942	1.28174891940753e-09	0.000000721624641626437
20363	Selenop	0.344023656681229	8.61150894726039	43.9178219359719	2.44143481616215e-09	0.00000130580141142433
56473	Fads2	-0.590398825410237	6.0719416116245	43.6416576024579	2.68463242535753e-09	0.0000013675006216214
16011	Igfbp5	-1.00567497702394	4.18576502118301	43.450085076222	2.86885267173431e-09	0.00000139491441043372
16854	Lgals3	0.295674341689837	10.5211350270608	43.0386111615165	3.40145131612677e-09	0.00000153227833569676
57764	Ntn4	-0.78215282592255	5.10987915566587	42.7795497858404	3.61575310244217e-09	0.00000153227833569676
66234	Msmo1	-0.384206888993428	7.81243982421876	42.7006040149836	3.71576845860775e-09	0.00000153227833569676
21808	Tgfb2	-0.556970217944735	6.40285416069022	42.6940101575817	3.72433735889649e-09	0.00000153227833569676
12842	Col1a1	-0.275382359132468	11.8166589298004	42.1738079196913	5.03657924055767e-09	0.0000019954180791202
93695	Gpnmb	0.303155254835541	11.0864269217191	42.036747396603	1.5431608393861e-08	0.00000555418817684535
18578	Pde4b	-0.72134119938633	5.16290174453955	38.6046451681047	1.57481132199358e-08	0.00000555418817684535
17079	Cd180	0.522916935509647	6.60995864816751	39.1428933519294	1.5841029752006e-08	0.00000555418817684535
56619	Clec4e	-1.28734042258395	3.48271910571054	38.5465670052303	1.60960861439848e-08	0.00000555418817684535
15490	Hsd17b7	-0.452547011967384	6.63813050757597	38.1630951302516	1.84538958324253e-08	0.0000061687913662329
13040	Ctss	0.266317489759121	10.2531952888697	37.8016473005821	2.10212509960311e-08	0.00000681407036074378
18194	Nsdhl	-0.711969497211938	5.22699990623108	35.9430865556703	4.13378636996741e-08	0.0000130056214116298
12475	Cd14	-0.773420427914875	7.10479341182748	59.7931053330943	4.42618004922904e-08	0.0000135276708533152
11459	Acta1	-0.440135118056285	6.91309953598683	34.6812271074634	6.58266292704897e-08	0.0000195596514807341
23872	Ets2	-0.490199108239886	6.91763136067599	37.1907115035082	7.1231778972665e-08	0.0000205936848559621
19735	Rgs2	0.400323489436689	7.20550950704296	34.2335129951998	7.77376148949237e-08	0.000021883138592921
19156	Psap	0.341721194486863	10.4153952987711	41.3043046992222	8.85592875651061e-08	0.0000242902230534343
19288	Ptx3	-0.626404387312519	5.31807974993451	32.5533884881655	0.000000145969928287879	0.0000376004410362695
74754	Dhcr24	-0.517929535921115	5.99012971774422	32.5353893034887	0.00000014696299690274	0.0000376004410362695
17313	Mgp	0.28534743030899	10.1121581177797	34.143325611567	0.000000147631908340967	0.0000376004410362695
17304	Mfge8	0.242772536457677	10.4573076550239	32.2536513026009	0.000000163490803777681	0.000040671189023485
69573	Hilpda	-0.532833494932499	5.85396938569711	32.0813333555677	0.000000174531115502985	0.0000424308941485326
14281	Fos	-0.763900318529583	4.57562445612509	30.804412259548	0.000000284140923699548	0.0000675434546847571
229534	Pbxip1	-0.28345807080556	8.55061721969354	30.3509971374455	0.00000033824592971544	0.00007865688500361
12424	Cck	0.283160971036456	10.8385868249637	33.3530122010512	0.000000396257621588679	0.0000899776588502225
319622	Itpripl2	0.279936893298104	8.56915480544569	29.892688010064	0.000000403751297074944	0.0000899776588502225
23794	Adamts5	-0.481210773429423	8.00202158013342	40.2455291924343	0.000000421379762044781	0.0000919897819304699
16409	Itgam	-0.304238166249685	7.865035932113	29.0461862130848	0.000000561021266051027	0.000120024889658957
15364	Hmga2	0.311908539867376	8.05412639538295	28.9871884698125	0.000000574088208074715	0.000120412187485789
67468	Mmd	0.416639175410617	7.40046840533767	31.4577131643457	0.000000724949239898348	0.000149130423446012
20657	Sod3	-0.374553189886005	7.16137933920359	28.2550503272505	0.000000807017571887742	0.000162880508801569
56338	Txnip	-0.353257685554735	7.62832122664009	28.3309206943302	0.00000116020945926424	0.000229828899736104
14964	H2-D1	0.240779246643111	9.76248311457511	27.0023809897871	0.00000125505552500329	0.000244096890017458
108167440	AU020206	0.608444018130489	5.37882360701458	26.2072623751071	0.0000017241842114822	0.000329349973396877
13167	Dbi	-0.238832225837657	9.00259225000706	25.9251355073661	0.00000193092703740853	0.000357190035085861
13032	Ctsc	-0.345466670858523	7.15849796228506	25.9177021494747	0.00000193671328736841	0.000357190035085861
22403	Ccn5	-0.353216750719558	7.11782160613359	25.7552468794007	0.00000206754838366413	0.000374857034916189
57814	Kcne4	-1.08262445137096	3.40515154483321	25.5537768068591	0.00000224370410549682	0.000400015046941658
93689	Lmod1	-0.302968665258726	7.8045018177862	25.4417990743442	0.00000234617788175826	0.000411427291822429
15926	Idh1	-0.314524165551412	7.36507116742125	25.343626152098	0.00000244114627531041	0.000421176479145088
67606	Fibin	-0.783858315019234	4.24554753760684	25.0439012502644	0.00000275649521236132	0.000468035385502048
13030	Ctsb	0.194762133570021	11.4367198677052	24.8991318653022	0.00000292297711328972	0.00048854822157594
13400	Dmpk	-0.394973580076992	7.63140521512035	28.5241346745452	0.00000310564525392765	0.000511093650480985
19122	Prnp	-0.263000364057077	8.43429193368934	24.6644643727993	0.00000321564905982005	0.000521178757468107
14284	Fosl2	-0.267823428338941	7.97242257854626	24.517717530394	0.00000341377245944568	0.000545031701472992
21859	Timp3	-0.214129267605491	11.6788156239657	24.4662452089484	0.00000406570515612392	0.000635361609637053
21810	Tgfbi	-0.55297245297206	5.3633565255585	24.07053146626	0.00000409834075581534	0.000635361609637053
12273	C5ar1	-0.36136400996083	6.8237714662294	23.5920935508462	0.0000049878518844333	0.000752063698511438
14264	Fmod	-1.25080033053815	3.03327820307822	23.5933929398311	0.00000499172876454259	0.000752063698511438
68774	Ms4a6d	-0.334197355425076	7.04026489792218	23.2995557328135	0.00000562708020380901	0.000825546994613307
17384	Mmp10	1.03438819969849	3.70812232101366	23.6500637913133	0.00000563381607990759	0.000825546994613307
211770	Trib1	-0.415119414948666	6.22343167419979	23.0585850971775	0.00000621645231052245	0.000898613383319711
52120	Hgsnat	-0.393000856993404	6.30383314640085	23.0126870450466	0.00000633569104290465	0.000903638494479348
399558	Flrt2	0.352639303932853	6.81107852739297	22.9123573701724	0.00000660456525871191	0.000929592560163702
69774	Ms4a6b	-0.585449285560623	5.13483403095574	22.7701434526708	0.00000700604007766463	0.000973293645594527
110196	Fdps	-0.541786752810104	5.21616319346757	22.6884044244579	0.00000724791721533509	0.0009939868006723
231805	Pilra	-0.545323854155144	5.42488958686454	22.5853865242697	0.00000851436169231504	0.00115288768383157
13121	Cyp51	-0.282089515852802	7.45392381859042	22.1589744211431	0.0000090364197961992	0.00120828228199929
14293	Fpr1	-1.39456893315497	2.47309671909188	21.8754402651654	0.0000102046073321042	0.00134763808187059
104027	Synpo	-0.308310685462844	7.409907622211	21.8008686066249	0.0000107779192354932	0.00140599270807403
11816	Apoe	0.172008719937493	13.0452779551411	21.411590515611	0.0000123634797204985	0.00159339930807437
12523	Cd84	0.291226188659134	7.46823911840769	21.2024567331969	0.000013503069891037	0.00170113082684647
235293	Sc5d	-0.335753429818216	6.82155643636142	21.1999446533761	0.0000135174460392587	0.00170113082684647
12267	C3ar1	0.215252057868041	9.38503612908791	20.9986076183017	0.0000147176771058195	0.00180655475325673
107449	Unc5b	0.29021550007105	7.50391469516746	20.9626159182507	0.0000149435142292628	0.00180655475325673
19231	Ptma	0.259553908276195	8.13589228993608	20.9509913574902	0.0000150172022281664	0.00180655475325673
121022	Mrps6	0.286789575289489	7.71299349141667	20.9854603788412	0.0000150306976759698	0.00180655475325673
22268	Upk1b	-0.672442990428637	4.52474600861437	20.7969710861119	0.0000160304261909466	0.00190530521071729
22004	Tpm2	-0.199488346577095	10.1392638121104	20.3337888015223	0.000019517021893953	0.00226933289804262
80879	Slc16a3	-0.390555745661453	6.13456999069247	20.3337479586135	0.0000195174933738358	0.00226933289804262
218397	Rasa1	0.295945212974774	7.49698433648562	20.287303967501	0.0000204501507792854	0.00235220712780663
12609	Cebpd	-0.364750155088183	6.4903562419627	20.180743816926	0.0000208333819214952	0.00237079453632164
279706	Nup62cl	-0.727025424277937	4.2211364623059	20.1323838059941	0.0000212695866101174	0.00239495545229922
192156	Mvd	-0.569631303416834	4.99192726642284	19.9076565244852	0.0000234133377407501	0.00260887993555004
433375	Creg1	0.205554330678551	9.46397351698765	19.4419383529563	0.0000285932072830813	0.00315321173512496
12816	Col12a1	-0.257795408611363	7.69990489922612	19.4081551391956	0.0000290120174508458	0.00316675051705814
80976	Syt13	-1.07450285626182	3.05588002063497	19.3406252732172	0.0000298900382617307	0.00322963373015893
21346	Tagln2	-0.197417603902747	9.65705857137749	19.3005652654214	0.0000303881854386728	0.00325062419637483
28146	Serp1	0.243899859374498	8.42193840564873	19.2517595968688	0.0000318999537712105	0.00337855252961028
19073	Srgn	-0.479291161068455	5.54706481232879	18.8205186949972	0.0000373948618641947	0.00392169448393422
217305	Cd300ld	-0.494462229293001	6.70928956477725	23.1888736900894	0.0000385526475494211	0.00400386088190445
20972	Syngr1	0.312353983214898	6.75497594716957	18.6690687336183	0.0000399335110860797	0.00410739200084418
353502	Hcfc1r1	-0.346890457150412	6.62310492453405	18.5732051795754	0.0000416314180516667	0.00424125027522552
217066	Elobl	-0.79159465775776	4.44338693330655	20.3216084877064	0.0000423812274308443	0.00427690556441266
13723	Emb	-0.477021233075659	5.24582621097458	18.3754905322972	0.0000453717670594649	0.00451095736700527
13405	Dmd	-0.442941423173774	5.47103940837109	18.3667867911582	0.0000455439277962577	0.00451095736700527
13660	Ehd1	-0.226518886400269	8.01474589322	17.8903794252006	0.0000560799433905409	0.00550355187567537
24088	Tlr2	-0.672058969117942	4.12298373519139	17.751961006277	0.0000595929301140218	0.00579514157663356
13058	Cybb	0.226516322318697	9.11135137307566	18.1319692271184	0.0000621769792235128	0.00598220397538122
67168	Lpar6	-0.359577594580899	6.15976412276798	17.6384043571519	0.0000626350233937269	0.00598220397538122
18035	Nfkbia	-0.230181908075796	8.07032684010614	17.4695760359865	0.0000674622779881433	0.00638622997910769
237988	Cdr2l	0.552420899712673	4.87249611662039	17.3831283852477	0.0000700821076564161	0.00652398013351213
74325	Cltb	-0.279644564905469	7.08599362680449	17.3812980817068	0.0000701372081288113	0.00652398013351213
76267	Fads1	-0.346243743398109	6.2770361334143	17.3378892170184	0.0000714923759260209	0.00659270642483315
83433	Trem2	0.227674201826421	7.96960362722304	17.274500194361	0.0000735191811246697	0.00672166393581702
73656	Ms4a6c	-0.368366543754889	6.13778359547741	17.0229858026106	0.0000821625312241432	0.00744824234325983
14432	Gap43	-0.611522372246973	4.57388170322951	16.9889810928681	0.0000839478022966897	0.00754613143838395
171508	Creld1	-0.601972182199776	4.41865990183664	16.8075881341031	0.0000903952288495531	0.00802998270090286
246746	Cd300lf	-0.644321544069319	4.25107395115837	16.7869856790831	0.0000912266797721637	0.00802998270090286
67399	Pdlim7	-0.254437928708026	7.60641195216872	16.7780937907054	0.0000915824894372394	0.00802998270090286
16157	Il11ra1	0.286518309957374	6.94321481109806	16.5543375408883	0.000101159756374079	0.0087976090563701
11966	Atp6v1b2	0.203090496174561	8.60306937128607	16.4028974156207	0.000108220120574809	0.00933573088539299
110460	Acat2	-0.44896851960941	5.37680069975375	16.3517837860581	0.000110717065994392	0.00947472363953612
21824	Thbd	-0.322354539076655	6.46376442652945	16.3107325219575	0.000112763546485922	0.00957326711714215
16193	Il6	-0.767960289536369	3.84738600261253	16.4037477831635	0.000114126335053231	0.00961267248869614
67860	S100a16	-0.291656468290417	6.86160115704993	16.1072061690254	0.000123503181353643	0.0102913104163156
241296	Lrrc8a	0.404406947082391	5.77809039327601	16.096306111158	0.000124107604347454	0.0102913104163156
13654	Egr2	1.04095196536155	2.73881245887436	16.0534237072147	0.000126607236077122	0.0103641235348362
13612	Edil3	-0.915709029112318	3.04652086826233	16.0472010438489	0.000126923453591057	0.0103641235348362
226519	Lamc1	-0.316409314181021	6.53267911233126	16.0038869284066	0.000129352134673298	0.010468996611027
56744	Pf4	-1.02566865538015	7.35825546832545	25.611742172094	0.000130165144364456	0.010468996611027
11303	Abca1	-0.328822627446038	6.25361585613413	15.8774241719215	0.00013690061529962	0.0108508190452326
66222	Serpinb1a	-0.827500940624384	3.82505874075734	16.4240426050551	0.000136941251856258	0.0108508190452326
17476	Mpeg1	0.211959059190881	8.21111344998089	15.7927658945502	0.000142204933381945	0.0111850453851961
11504	Adamts1	-0.313574362034891	6.69382214535907	15.7614905450852	0.000145035364093592	0.0113244035745193
56431	Dstn	-0.196236373578389	9.37744772526013	15.7420726466955	0.000147722615092709	0.0114506435771501
14314	Fstl1	-0.245893748392747	9.63285944129449	17.7880005759282	0.000148987048158938	0.0114655716126343
52855	Lair1	0.328837924723707	6.49142317245173	15.674249433847	0.000150124513665374	0.0114705851619893
212285	Arap2	0.491780386439007	4.89992215667752	15.6524903231448	0.00015146736949079	0.011491109584702
22228	Ucp2	-0.264596830903622	7.28310448680218	15.6351686360693	0.00015265044798048	0.0114993087468113
50934	Slc7a8	-0.43534480012749	5.34686402826557	15.6160730592052	0.000153969931746397	0.0115175969223162
12894	Cpt1a	-0.365817335067803	5.95154869146842	15.4635050523624	0.000164929996249235	0.0122517789574865
232201	Arhgap25	0.549737055736888	4.66462234229345	15.3317328019942	0.000175044914349157	0.0129134858537444
53313	Atp2a3	-1.14998606610907	2.64946308211077	15.3011868547254	0.000177689227334162	0.0129243706598286
14276	Folr2	0.587740304273401	5.44989127351304	17.0871444726327	0.00017780115011362	0.0129243706598286
76108	Rap2a	0.26228253929185	7.24527767003528	15.284519697522	0.000178817131686887	0.0129243706598286
73690	Glipr1	0.213714904244375	8.34570593197364	15.2114961439148	0.000184823177322536	0.0132688156229474
21809	Tgfb3	-0.315387690649878	7.18841578810495	16.1681448357564	0.000192114980185826	0.0137003596203186
70717	Medag	-0.627764863883448	4.00378465415335	14.8864841002324	0.000214193759285869	0.0151391162554859
18763	Pkd1	-0.310011942184953	6.66197144582362	14.9285520805297	0.000215120657271557	0.0151391162554859
22041	Trf	-0.247857431845084	7.13897490494762	14.8611288214911	0.000216663239350845	0.0151480174597124
20411	Sorbs1	-0.298977943603751	6.58221639994856	14.7824659535412	0.000224557085136558	0.0155979684396478
56873	Lmbr1	-0.746052911879884	3.78057762834535	14.7464034668495	0.000228295791574421	0.0156029515888687
16181	Il1rn	-0.720163813310523	3.91243405840966	14.8530410446771	0.00022831517988316	0.0156029515888687
16186	Il2rg	-0.474984972830143	5.05946471679687	14.7381609772002	0.000229135033037084	0.0156029515888687
210029	Metrnl	-0.273076713925115	6.86284779768487	14.7254442584514	0.000230463340286178	0.0156029515888687
20775	Sqle	-0.343205552203263	6.14874353613033	14.6833935978233	0.00023492157324825	0.0158047551511731
243912	Hspb6	-0.383487316818347	6.7047951096225	16.3262961628077	0.000244875967130868	0.0163714888774931
100034251	Wfdc17	0.265869710002027	8.67957333329261	16.548319635354	0.000247825075775665	0.0164341568424904
50766	Crim1	-0.198511608408596	8.51952118341622	14.5567839877374	0.000248885987518318	0.0164341568424904
12527	Cd9	0.249012656038077	7.40692789837843	14.5158630923554	0.000253580160581174	0.0164696710722593
12051	Bcl3	-0.496120990781668	4.85194329004228	14.5145841496181	0.000253732734882177	0.0164696710722593
59095	Fxyd6	-0.736111385482371	3.63317559227453	14.5121253226131	0.00025404279021434	0.0164696710722593
19878	Rock2	-0.173383928264959	9.93929770304189	14.4493737074459	0.000261402209564105	0.0168446953958267
56644	Clec7a	0.572913943672127	7.36960540245217	21.3901938046465	0.000275539292412803	0.0176457081422283
54683	Prdx5	-0.197386774332325	8.97256133987776	14.3887569673993	0.000277131809656385	0.0176457081422283
20732	Spint1	-1.09812729502028	2.66925945842593	14.3017518754794	0.000279927730350691	0.0176991550070849
11826	Aqp1	-0.367968019701937	6.42180853693407	15.0626002497738	0.000281280391811203	0.0176991550070849
15370	Nr4a1	-0.882881847845002	4.11911799165818	16.5185302912922	0.000296105434673725	0.0185230399690341
225341	Lims2	-0.421956736577654	5.36907360456874	14.1065308824817	0.000305866043640621	0.0190223783071147
11796	Birc3	-0.787375850899126	3.63826061105167	14.2868467950959	0.000308790192853198	0.0190932294390211
22710	Zfp52	-0.582341214644333	4.28206481415374	14.0298881187012	0.000316837716158839	0.0194782359181098
80910	Gpr84	-1.19942680196274	2.31945403404121	14.0656255722287	0.00032007986177481	0.0195651101794579
20303	Ccl4	0.462341534906886	5.79695302340571	15.1702072467715	0.00032446321026469	0.019720357728417
212531	Sh3bgrl2	-0.377815371466237	5.60359324309477	13.9475025774438	0.000329063284198538	0.0198043741580383
109711	Actn1	-0.155001288320063	11.6113920117635	13.9442893989866	0.000329548340668488	0.0198043741580383
22793	Zyx	-0.184249128503514	8.63844087501938	13.8898780843457	0.00033790777198064	0.0201932929434464
18538	Pcna	0.472774750340814	5.02458883429039	13.8553171714175	0.000343334937099991	0.0204036323453256
15251	Hif1a	-0.249432146847488	7.2819798107174	13.8420682764743	0.000345433348290445	0.0204149200368115
18952	Septin4	-0.676314165139377	3.87723282202199	13.7634237891086	0.000358214041917832	0.0210539319032695
68298	Ncapd2	0.358527260483084	5.97955045517001	13.7511342354899	0.000360227212828516	0.0210565600853915
73173	Pcdh18	0.5095186038929	4.65364103931847	13.6953525011645	0.000369628746751474	0.0214886886086985
11690	Alox5ap	-0.243546456366598	7.26374697904914	13.658228351	0.000376014358298446	0.0217417599498296
50790	Acsl4	-0.275558215826076	6.84300189522086	13.64572348876	0.000378193571882181	0.0217501969807725
12514	Cd68	0.183245244054433	8.90150448985739	13.6311994437599	0.000380739707055	0.0217795328682745
64143	Ralb	-0.331703795179521	6.14719897396401	13.6060133249338	0.000385199589285599	0.0219174468435535
15361	Hmga1	0.666904059561754	4.01037583222979	13.5814370112202	0.000389620271915836	0.0220516827972682
69226	Snx24	0.433109442224502	5.38087967135225	13.5315258273309	0.000400447714038404	0.0225452063003622
18301	Fxyd5	-0.206162125384482	7.95965752295986	13.4949500274868	0.00040550973424588	0.0227106682053832
216799	Nlrp3	-0.881305223227495	3.47265062024219	14.1827653272818	0.000408625164128164	0.0227659551077029
15507	Hspb1	-0.260530458065425	6.9813217477613	13.4220820472961	0.00041943280755471	0.0232470090280453
16477	Junb	-0.22935517849149	7.39001572755717	13.2920382549988	0.000445515130881072	0.024245203711229
11820	App	-0.159534610532287	9.79381459377256	13.2911745194677	0.000445693517981239	0.024245203711229
16518	Kcnj2	0.593225049755659	4.28149344770718	13.2855186484319	0.000446879831032562	0.024245203711229
58520	Erg28	-0.316531084623918	6.22563946676922	13.2835003939399	0.000447286001051605	0.024245203711229
75616	Smim15	-0.220745975279787	7.6264494027132	13.2595142913741	0.000452295636009119	0.024245203711229
53881	Slc5a3	0.473960322953368	7.10261669232592	17.5561106881883	0.000452388929130914	0.024245203711229
13132	Dab2	-0.176990913397082	9.14624060137061	13.2546986068354	0.000453308473613704	0.024245203711229
19261	Sirpa	0.166666442488282	9.27511257837892	13.2211956627088	0.000460420821599687	0.0244940331467067
79555	BC005537	0.222046435407301	7.53273879571197	13.2113149527329	0.000462540403443466	0.0244940331467067
109700	Itga1	-0.376803184487364	5.75747455744902	13.2013953200401	0.000469980290313266	0.0247654146082808
231070	Insig1	-0.594717903470756	4.10509639430926	13.1521886398333	0.000475455660611341	0.0249311235370564
12916	Crem	-0.591340869919666	4.0612576494834	13.1360211035038	0.000479047341642176	0.0249969239685188
16411	Itgax	0.43750245814162	5.13485114969933	13.1061836779555	0.000485728389021838	0.0252225076571194
11792	Apex1	0.350154391055772	5.78463373829392	13.0799472946139	0.000491695649310775	0.0254090258969921
22003	Tpm1	-0.148264484932712	11.4901728656038	13.056971240173	0.000496983816189028	0.0255588263546828
22330	Vcl	-0.218570954150414	8.34988168063096	13.3982415514857	0.000507320278190881	0.0259655742383151
16790	Anpep	0.365142889750856	6.64135653078187	14.291804878852	0.000518676355218186	0.0264203855798521
319520	Dusp4	0.466607161285327	4.8028444078378	12.877874674005	0.000540292028267416	0.0273910133951495
66929	Asf1b	0.566581728365745	4.3031178246618	12.8241452956321	0.000554034405047809	0.0279552171263982
231633	Tmem119	-0.336508183256329	5.79729147242617	12.7798323611822	0.000565618304123026	0.0284057230009578
14961	H2-Ab1	-1.17556788062653	2.28117021156224	12.7332663896665	0.000578756564652963	0.0289297148228633
67040	Ddx17	-0.208032052608859	7.88338344576276	12.6885951234092	0.000590289513536132	0.0293689624478884
106795	Tcf19	0.577813334076297	4.20601004572657	12.6437000961681	0.000602854200525307	0.0298552378843482
72333	Palld	-0.162312529056147	9.6203511807802	12.5606694552999	0.000626766255132198	0.0308963992218853
328830	A530064D06Rik	-1.10018164907656	2.20525705081032	12.5042944897581	0.000644481108188207	0.0316239193316021
319880	Tmcc3	0.380327726748753	5.85349344266595	12.6569005042237	0.000662938728846207	0.0323810757190314
78334	Cdk19	0.424080032216968	5.02516245284181	12.4224497701635	0.000668805817063512	0.0325191628414927
14594	Ggta1	-0.280289002754145	6.45998593272774	12.3653508078857	0.000687002539458601	0.0331755023197251
66111	Tmed3	0.27385257913056	6.696218785053	12.3606999950738	0.000688507199680189	0.0331755023197251
19012	Plpp1	-0.296258700711995	8.2576067142409	14.672276183895	0.000691859273696969	0.0331875275817779
215653	Rassf2	-0.469130014136369	5.66615819515413	13.4473574789738	0.000739589044248904	0.0353186785996898
20873	Plk4	0.69141606885025	3.58540236103963	12.143513922674	0.00076277152205218	0.0361093139497582
20187	Ryk	-0.180618682357524	8.38167499175085	12.1429843469518	0.000762896602098285	0.0361093139497582
11910	Atf3	0.414133171075151	5.03900421796527	12.1333759666155	0.000766372188897451	0.0361140233684407
192187	Stab1	-0.243206020922115	6.96686007286868	12.1052114459696	0.000776625067339214	0.0364366594093314
279653	Pcdh19	0.279983824007585	6.93007019556727	12.403047986139	0.000784618448417398	0.0365930140738116
22027	Hsp90b1	-0.149927810656298	10.1911632919169	12.0776539334587	0.000786799405158143	0.0365930140738116
20855	Stc1	-0.44766283236348	4.79008435041885	12.0496058184899	0.000797308418728773	0.0369212474248558
23882	Gadd45g	-0.203511265623079	7.946338702078	12.0180528298245	0.000809279847688268	0.0373140798737991
81000	Rad54l2	0.50781105055284	4.51069337441967	11.9908570107723	0.000819771934844165	0.0374343788258021
381680	Nxpe5	-0.429081287311957	5.62647547826862	12.6959143173218	0.000821293564109519	0.0374343788258021
26360	Angptl2	0.379436033265433	5.5658225402751	11.9840931379793	0.000822387494069691	0.0374343788258021
20193	S100a1	0.236902313666293	7.12967319030567	11.9247435860314	0.000845814169361462	0.0381626567148061
14115	Fbln2	-0.147100564921405	10.0182415459241	11.9216452779385	0.000847055053171688	0.0381626567148061
12814	Col11a1	-0.265977145868693	6.78252238217362	11.9240113565371	0.00084908967917396	0.0381626567148061
171210	Acot2	0.329630653082001	6.0125609706025	11.900279743876	0.000855672544626117	0.0382534568821835
14130	Fcgr2b	-0.25380094370299	7.22908897250393	12.2106255360515	0.000858262097010755	0.0382534568821835
14190	Fgl2	-0.661193222704467	3.47274270779522	11.876497445679	0.000865472221528976	0.038414756654338
18414	Osmr	-0.375165023998864	5.39598332757681	11.864357382908	0.000870364221704223	0.0384722565271491
23876	Fbln5	-0.265003447578577	7.44847523668699	12.5765838196401	0.000879215580033421	0.0387035763770268
108943	Trmt10a	0.440021545822776	5.09735417313083	11.7928008183959	0.000900407271593735	0.0394740023944188
74205	Acsl3	-0.383566125814189	5.26985323857642	11.780590410456	0.000905637577886888	0.0394822010840995
69786	Tprkb	0.418907560244777	4.98271032053177	11.7751631621632	0.000907976205168597	0.0394822010840995
18751	Prkcb	0.23134800208837	7.18732284469523	11.7427405496511	0.0009220505798698	0.0399318828051306
57266	Cxcl14	-0.452411271066266	4.86937403266809	11.7242514747017	0.000930192132584061	0.040122037267144
140629	Ubox5	0.974000434599494	2.40778951733626	11.6235604384141	0.000976558187172014	0.0419527828440925
94352	Loxl2	-0.18004675032876	8.43915509977253	11.5866271286844	0.000993080819073595	0.042491942086521
74617	Scpep1	-0.266564859972738	9.10235562137629	13.8789317905127	0.00100268985497935	0.0426282404381489
232413	Clec12a	0.247776763884585	6.80046918406879	11.5459064047464	0.0010125226118833	0.0426282404381489
17381	Mmp12	0.452112305334405	8.91711938520788	16.3273955364821	0.00101410153553134	0.0426282404381489
16156	Il11	-0.559457597954123	4.73152094288709	12.3173289532088	0.00101546418966876	0.0426282404381489
14645	Glul	-0.236792627031635	6.99742911153406	11.5383110731967	0.00101619157817407	0.0426282404381489
21353	Tank	-0.34871467625693	5.61113036209262	11.5046061775815	0.00103264369203267	0.0431491780221622
11787	Apbb2	0.20100047214224	7.64617991647855	11.4720538631129	0.0010487870947159	0.0436532122652762
14199	Fhl1	-0.257074222334214	7.18141689718212	11.7886251110909	0.00105852485035796	0.0438877531948801
15288	Hmbs	0.742562607854302	3.0848319370963	11.439834961983	0.00106524818157811	0.0439959837773785
70546	Zdhhc2	-0.316774219186891	6.02244185878402	11.4173362423969	0.00107652207488471	0.0442906024424682
19734	Rgs16	0.268101300929164	6.35754505957831	11.4064270624455	0.00108214041584752	0.0443511725223023
26889	Cln8	0.284446366722383	6.24672478855376	11.361507267207	0.00110559804744778	0.0449989923746046
20358	Sema6a	-0.61137887811218	4.13292810919509	11.5270135467137	0.00110636019393484	0.0449989923746046
26432	Plod2	-0.295421802403786	7.22016107714678	12.3014660486283	0.00118799936322507	0.048136474198555
20740	Sptan1	-0.204090630081933	7.49709303711529	11.1954073059317	0.00119699231674131	0.0483178370271009
108897	Aif1l	-0.346557200831686	5.64692811645628	11.1830460070729	0.0012041029473145	0.048422139952719
230484	Usp1	0.379407694688144	5.98192883378473	11.8338233443464	0.00121087197487664	0.0485119757125673
67896	Ccdc80	-0.291631345551075	8.79299379967314	13.7631776624384	0.00121934857234119	0.0486692973072152
101148	Bmt2	0.284183108922744	6.24270187227661	11.1416824877177	0.0012281985354569	0.0488402964081132
106878	Smim3	-0.430867708430844	4.82819634085733	11.1229845673075	0.00123926612628694	0.0489119294914496
231991	Creb5	-0.482976769960506	5.16941146362223	11.8218961177985	0.00124155020144899	0.0489119294914496
17909	Myo10	0.249816785115286	6.75172737573147	11.1154843150889	0.00124371738073051	0.0489119294914496
52397	Zfp644	0.265848422873225	6.41424264708451	11.0936697920348	0.00125679517189272	0.0492451939697307

## Sheet: Table 4
Supplementary table 4. List of analyzed gene sets of cellular hallmarks in thymol treated cells compared to control
Gene set	NGenes	Direction	PValue	FDR
hallmark e2f targets	188	Up	5.07657641850481e-10	2.53828820925241e-08
hallmark epithelial mesenchymal transition	166	Down	0.000000663899224468903	0.0000165974806117226
hallmark tnfa signaling via nfkb	165	Down	0.00000353102535371562	0.0000561076815936306
hallmark il6 jak stat3 signaling	63	Down	0.00000518861634301314	0.0000561076815936306
hallmark myogenesis	124	Down	0.00000561076815936306	0.0000561076815936306
hallmark cholesterol homeostasis	63	Down	0.0000067926707897534	0.0000566055899146117
hallmark inflammatory response	130	Down	0.0000337194833765553	0.000240853452689681
hallmark g2m checkpoint	189	Up	0.000122051079087752	0.00076281924429845
hallmark myc targets v1	193	Up	0.000239779521787705	0.00133210845437614
hallmark myc targets v2	57	Up	0.000268932562118921	0.0013446628105946
hallmark apical surface	27	Down	0.000861142325597212	0.00391428329816914
hallmark hypoxia	162	Down	0.000966860280461037	0.00402858450192099
hallmark fatty acid metabolism	118	Down	0.00141342334325757	0.00533745841783594
hallmark apical junction	131	Down	0.00149448835699406	0.00533745841783594
hallmark allograft rejection	128	Down	0.00475447185814977	0.0158482395271659
hallmark angiogenesis	27	Down	0.00707431514432054	0.0221072348260017
hallmark apoptosis	134	Down	0.014006224504013	0.0403885894662923
hallmark bile acid metabolism	63	Down	0.0145398922078652	0.0403885894662923
hallmark unfolded protein response	110	Up	0.0190997691142723	0.0502625503007167
hallmark coagulation	80	Down	0.0244266976628061	0.0586170644082473
hallmark dna repair	138	Up	0.0246191670514639	0.0586170644082473
hallmark mtorc1 signaling	196	Down	0.0398328594189125	0.0905292259520739
hallmark interferon alpha response	70	Down	0.0419568967508567	0.0912106451105581
hallmark uv response dn	135	Down	0.0450876176190513	0.0939325367063568
hallmark interferon gamma response	142	Down	0.0503184663713088	0.100636932742618
hallmark androgen response	87	Down	0.0557158385241649	0.107145843315702
hallmark peroxisome	78	Down	0.0916399052865838	0.169703528308489
hallmark complement	133	Down	0.0996847233185127	0.178008434497344
hallmark kras signaling dn	51	Down	0.149812577683867	0.258297547730805
hallmark glycolysis	163	Down	0.155347568080285	0.258912613467142
hallmark adipogenesis	179	Down	0.202319230483105	0.326321339488879
hallmark pancreas beta cells	15	Down	0.287899470187734	0.449842922168334
hallmark xenobiotic metabolism	130	Down	0.318090376513471	0.481955115929501
hallmark spermatogenesis	56	Up	0.333543075598936	0.490504522939611
hallmark mitotic spindle	192	Up	0.356372906604731	0.509104152292473
hallmark estrogen response early	129	Down	0.381626542390521	0.514570383881403
hallmark uv response up	123	Down	0.38332172521924	0.514570383881403
hallmark heme metabolism	148	Up	0.404572279192726	0.514570383881403
hallmark il2 stat5 signaling	141	Down	0.406430693530006	0.514570383881403
hallmark hedgehog signaling	23	Down	0.412725572885917	0.514570383881403
hallmark reactive oxygen species pathway	46	Down	0.421947714782751	0.514570383881403
hallmark wnt beta catenin signaling	28	Up	0.59795389532808	0.711012710215248
hallmark p53 pathway	175	Up	0.611470930785113	0.711012710215248
hallmark pi3k akt mtor signaling	93	Down	0.629279796241349	0.715090677546987
hallmark kras signaling up	139	Up	0.660995019643327	0.734438910714808
hallmark estrogen response late	123	Down	0.842632651030538	0.904300334885317
hallmark protein secretion	91	Up	0.850042314792198	0.904300334885317
hallmark notch signaling	26	Up	0.945425755191127	0.983005643946326
hallmark tgf beta signaling	48	Up	0.966740933305053	0.983005643946326
hallmark oxidative phosphorylation	196	Up	0.983005643946326	0.983005643946326

## Sheet: Table 5
Supplementary table 5. List of analyzed GO terms in thymol treated cells compared to control
GO ID	GO name	NGenes	Direction	PValue	FDR	PValue.Mixed	FDR.Mixed
GO:0042149	cellular response to glucose starvation	40	Down	0.41186631087055	0.862784715574438	3.58801487104946e-10	8.61123569051871e-09
GO:0009267	cellular response to starvation	59	Down	0.75354028155302	0.862784715574438	0.00000100099240189656	0.0000120119088227587
GO:0030163	protein catabolic process	87	Up	0.0625472516411212	0.453420843513053	0.00000984921382573384	0.0000787937106058707
GO:0016236	macroautophagy	38	Up	0.38412406055563	0.862784715574438	0.00266474003267043	0.0131993546014783
GO:0006914	autophagy	173	Up	0.491754940286579	0.862784715574438	0.00274986554197464	0.0131993546014783
GO:0005776	autophagosome	65	Up	0.679260046093714	0.862784715574438	0.0312681054859277	0.125072421943711
GO:0010506	regulation of autophagy	52	Up	0.694667891090646	0.862784715574438	0.0707585433727067	0.218420552570577
GO:0043548	PI3K binding	20	Up	0.334968670516953	0.862784715574438	0.0728068508568589	0.218420552570577
GO:1901526	positive regulation of mitophagy	12	Down	0.699294076607087	0.862784715574438	0.0851035564218343	0.226942817124891
GO:0031929	TOR signaling	19	Down	0.292567136698969	0.862784715574438	0.168159754640564	0.38069899015341
GO:2000786	positive regulation of autophagosome assembly	18	Down	0.583177761909945	0.862784715574438	0.174487037153646	0.38069899015341
GO:0097352	autophagosome maturation	39	Down	0.465189455786988	0.862784715574438	0.235834508335991	0.471669016671982
GO:0016239	positive regulation of macroautophagy	25	Down	0.638109255801429	0.862784715574438	0.359202804382502	0.663143638860003
GO:2000785	regulation of autophagosome assembly	12	Up	0.961716026322803	0.961716026322803	0.389213388766438	0.667222952171037
GO:0051882	mitochondrial depolarization	5	Up	0.754936626127634	0.862784715574438	0.5092810988144	0.81484975810304
GO:1901524	regulation of mitophagy	9	Down	0.0625294172474923	0.453420843513053	0.634231315504238	0.948347107279071
GO:1904925	regulation of autophagy of mitochondrion in response to mitochondrial depolarization	5	Up	0.0460491699098446	0.453420843513053	0.671745867656009	0.948347107279071
GO:0016241	regulation of macroautophagy	10	Up	0.349181846899288	0.862784715574438	0.745196243173705	0.993594990898273
GO:0000423	mitophagy	29	Up	0.815067523857525	0.889164571480936	0.812229641671539	1
GO:0061709	selective autophagy	18	Up	0.702888902581139	0.862784715574438	0.884064248346645	1
GO:0098779	positive regulation of mitophagy in response to mitochondrial depolarization	5	Up	0.549725433101548	0.862784715574438	0.885793345934858	1
GO:1901096	regulation of autophagosome maturation	6	Up	0.896118943025943	0.935080636200984	0.991183524233927	1
GO:0061762	CAMKK-AMPK	3	Down	0.0755701405855089	0.453420843513053	1	1
GO:0140467	integrated stress response signaling	5	Up	0.619711290935749	0.862784715574438	1	1

## Sheet: Table 6
Supplementary table 6. List of analyzed gene sets of cellular hallmarks in thymol treated SAMP8 mice compared to control
Gene set	NGenes	Direction	PValue	FDR
hallmark tnfa signaling via nfkb	114	Down	0.0000422243502019048	0.00211121751009524
hallmark oxidative phosphorylation	192	Up	0.00442973564923876	0.110743391230969
hallmark hypoxia	138	Down	0.0197884873844514	0.192076221852374
hallmark peroxisome	77	Up	0.0221562113752478	0.192076221852374
hallmark il6 jak stat3 signaling	37	Down	0.0242349926923397	0.192076221852374
hallmark fatty acid metabolism	119	Up	0.024485568440512	0.192076221852374
hallmark kras signaling up	110	Down	0.0272049164766626	0.192076221852374
hallmark tgf beta signaling	42	Down	0.0307321954963798	0.192076221852374
hallmark p53 pathway	135	Down	0.044798579119802	0.248880995110011
hallmark il2 stat5 signaling	110	Down	0.0654185858627225	0.272518734573096
hallmark kras signaling dn	49	Down	0.0694885442779401	0.272518734573096
hallmark androgen response	77	Down	0.0710798766674883	0.272518734573096
hallmark inflammatory response	75	Down	0.0737639439491068	0.272518734573096
hallmark unfolded protein response	90	Down	0.0763052456804668	0.272518734573096
hallmark hedgehog signaling	22	Down	0.101731017196808	0.339103390656025
hallmark apical junction	110	Down	0.11008062063421	0.344001939481907
hallmark g2m checkpoint	114	Down	0.120985871376851	0.352194168239115
hallmark uv response dn	119	Down	0.126789900566081	0.352194168239115
hallmark bile acid metabolism	60	Up	0.134759805886334	0.354631068121931
hallmark epithelial mesenchymal transition	125	Down	0.151139913084087	0.377849782710218
hallmark angiogenesis	25	Down	0.167441379886056	0.381807753709166
hallmark mitotic spindle	141	Down	0.175115168601972	0.381807753709166
hallmark myc targets v2	49	Up	0.175631566706216	0.381807753709166
hallmark interferon gamma response	98	Down	0.184980245117239	0.385375510660915
hallmark uv response up	103	Down	0.235131818334101	0.470263636668202
hallmark pancreas beta cells	10	Down	0.249772036645422	0.473338152379151
hallmark coagulation	65	Down	0.263465278495767	0.473338152379151
hallmark reactive oxygen species pathway	42	Up	0.265069365332325	0.473338152379151
hallmark adipogenesis	178	Up	0.28215232937359	0.486469533402741
hallmark mtorc1 signaling	149	Down	0.308918178734164	0.514863631223606
hallmark allograft rejection	79	Down	0.355682221393761	0.573681002248002
hallmark apoptosis	97	Down	0.37093286803366	0.577798123424843
hallmark wnt beta catenin signaling	21	Down	0.381346761460396	0.577798123424843
hallmark myc targets v1	173	Up	0.425578077426128	0.614947000413257
hallmark protein secretion	84	Up	0.43046290028928	0.614947000413257
hallmark estrogen response early	101	Down	0.488630041367863	0.678652835233143
hallmark e2f targets	111	Down	0.554643853066772	0.743790474832032
hallmark pi3k akt mtor signaling	80	Down	0.583443117510953	0.743790474832032
hallmark heme metabolism	140	Down	0.594447809374681	0.743790474832032
hallmark notch signaling	25	Down	0.595032379865625	0.743790474832032
hallmark estrogen response late	96	Down	0.64750629444057	0.77430435744691
hallmark spermatogenesis	46	Down	0.65837950827079	0.77430435744691
hallmark apical surface	19	Down	0.677702971719339	0.77430435744691
hallmark xenobiotic metabolism	116	Up	0.68138783455328	0.77430435744691
hallmark interferon alpha response	50	Down	0.759054330524151	0.826126174574363
hallmark dna repair	107	Up	0.775112499233919	0.826126174574363
hallmark cholesterol homeostasis	46	Down	0.776558604099901	0.826126174574363
hallmark glycolysis	122	Up	0.91040653345404	0.948340139014625
hallmark complement	99	Down	0.964198097211078	0.98387560939906
hallmark myogenesis	178	Down	0.988115160675691	0.988115160675691

## Sheet: Table 7
Supplementary table 7. List of reagents
REAGENT	SOURCE	IDENTIFIER
Chemicals, peptides, and recombinant proteins
MEM, GlutamaxTM Supplement	Thermo Fisher Scientific	41090036
RPMI 1640 Medium	Thermo Fisher Scientific	11875093
DMEM, high glucose, GlutamaxTM Supplement, pyruvate	Thermo Fisher Scientific	10569010
Fetal Bovine Serum (FBS)	Gibco	100-18B
Penicillin-Streptomycin	Thermo Fisher Scientific	15140122
Instant ocean	Tecniplast	XPSIO25R
Methylene blue	Sigma-Aldrich	M4159
DMSO	Sigma-Aldrich	D8418
Tricain (Ethyl-3-aminobenzoat -methansulfonate)	Sigma-Aldrich	E10521
Thymol	Sigma-Aldrich	16254
Carvacrol	Sigma-Aldrich	W224502
Oregano essential oil	El Jarpil
Rapamycin from Streptomyces hygroscopicus	Sigma-Aldrich	R0395
NH4Cl	Sigma-Aldrich	9718
Pronase	Sigma-Aldrich	10165921001
FCCP	Sigma-Aldrich	C2920
Rotenone	Sigma-Aldrich	R8875
Antimycin A	Sigma-Aldrich	A8674
Pyruvate	Sigma-Aldrich	P2256
Malate	Sigma-Aldrich	M1000
Malonic acid	Sigma-Aldrich	M129-6
Succinate	Sigma-Aldrich	S2378
Glutamate	Sigma-Aldrich	G1626
ADP	Sigma-Aldrich	A5285
Oligomycin	Sigma-Aldrich	O4876
Valinomycin	Sigma-Aldrich	V0627
Ethanol, 100%	Sigma-Aldrich	153386F
EGTA	Sigma-Aldrich	E4378
Magnesium chloride hexahydrate	Sigma-Aldrich	M2670
Taurine	Sigma-Aldrich	T0625
KH2PO4	Sigma-Aldrich	104873
HEPES	Sigma-Aldrich	H7523
Sucrose	Sigma-Aldrich	S0389
BSA FA-free	Sigma-Aldrich	A6003
Ethylenediaminetetraacetic acid disodium salt dihydrate	Sigma-Aldrich	E4884
Tris(hydroxymethyl)aminomethane	Sigma-Aldrich	93362
Dako Fluorescent Mounting Medium	Agilent	S3023
RIPA buffer	Sigma-Aldrich	R0278
Halt Phosphatase inhibitor	Thermo Fisher Scientific	78426
Halt protease inhibitor	Thermo Fisher Scientific	78438
PBS, pH 7.4	Thermo Fisher Scientific	10010056
MES SDS Running Buffer	Thermo Fisher Scientific	NP0002
MOPS SDS Running Buffer	Thermo Fisher Scientific	NP0001
NuPAGE™ Bis-Tris Midi Protein Gels, 4 to 12%, 1.0 mm	Thermo Fisher Scientific	WG1402
NuPAGE™ Bis-Tris Midi Protein Gels, 10%, 1.0 mm	Thermo Fisher Scientific	WBT01020
20x TBS-Tween	Thermo Fisher Scientific	28360
NuPAGE™ LDS Sample Buffer (4X)	Thermo Fisher Scientific	NP0008
NuPAGE™ Sample Reducing Agent (10X)	Thermo Fisher Scientific	NP0009
Novex™ Sharp Pre-stained Protein Standard	Thermo Fisher Scientific	LC5800
Tetramethylrhodamine methyl ester (TMRM)	Thermo Fisher Scientific	T668
MitoTracker™ Deep Red (MDR)	Thermo Fisher Scientific	M22426
MitoSox™	Thermo Fisher Scientific	M36008
Revelateur Unimatic	Hevac Products SA	1-901400
Fixateur Unimatic	Hevac Products SA	1-901410
Bovine Serum Albumin – IgG-free	Jackson	001-000-173
Fetal Calf Serum	Thermo Fisher Scientific	10270-106
Novex™ Sharp Pre-stained Protein Standard	Thermo Fisher Scientific	LC5800
Oil Red O	Sigma-Aldrich	O0625
Isopentane	Sigma-Aldrich	M32631
JC-10	Enzo Life Sciences	ENZ-52305
Tocriscreen	TOCRIS	7150
Hoechst	Thermo Fisher Scientific	62249
Critical commercial assays
Triglyceride-Glo™ Assay	Promega	J3160
Seahorse XF24 Islet Capture FluxPak	Seahorse Bioscience, Bucher Biotec AG	101174-100
Pierce™ BCA Protein Assay Kit	Thermo Fisher Scientific	23225
Pierce™ ECL Western Blotting Substrate	Thermo Fisher Scientific	32209
SuperSignal™ West Pico PLUS Chemiluminescent Substrate	Thermo Fisher Scientific	34577
Guava® Autophagy LC3 Antibody-based Detection Kit	Luminex	FCCH100171
RNAdvance Tissue Kit	Beckman Coulter	A32646
QuantSeq 3’ mRNA-Seq Library Prep Kit FWD	Lexogen	15.384
Ultra-Sensitive Mouse Insulin ELISA Kit	Crystal Chem	90080
Antibodies
Rabbit polyclonal anti-AMPKα, 1:1000	Cell Signaling	2532
Rabbit monoclonal anti-phospho-AMPKα, 1:1000	Cell Signaling	2535
Mouse monoclonal anti-CHOP, 1:1000	Abcam	Ab11419
Rabbit polyclonal anti-CLPP, 1:1000	Cell Signaling	14181
Rabbit monoclonal anti-GAPDH, 1:5000	Abcam	Ab181602
Mouse monoclonal anti-HSC70, 1:10000	Santa Cruz Biotechnology	sc-7298
Rabbit polyclonal anti-HSP60, 1:1000	Abcam	Ab46798
Rabbit monoclonal Anti-Laminin, 1:100	Sigma-Aldrich	L9393
Rabbit polyclonal anti-LC3, 1:1000	Novus Biologicals	NB100-2220
Rabbit monoclonal anti-Parkin, 1:1000	Abcam	Ab77924
Rabbit polyclonal anti-PINK1, 1:1000	Novus Biologicals	BC100-494
Mouse monoclonal anti-S6 ribosomal protein, 1:1000	Cell Signaling	2317
Rabbit polyclonal anti-phospho-S6, 1:1000	Cell Signaling	2211
Mouse monoclonal anti-SQSTM1/p62, 1:1000	Abnova	H00008878-M01
Rabbit polyclonal anti-Phospho-Ubiquitin (S65), 1:1000	Boston Biochem	A110
Rabbit polyclonal anti-VDAC-1, 1:1000	Abcam	Ab15895
Rabbit polyclonal anti-Vinculin, 1:5000	Abcam	Ab219649
Total OXPHOS Blue Native WB Antibody Cocktail, 1:1000	Abcam	Ab110412
Goat anti-Rabbit IgG (H+L) Secondary Antibody, HRP, 1:10000	Thermo Fisher Scientific	31460
Goat anti-Mouse IgG (H+L) Secondary Antibody, HRP, 1:10000	Thermo Fisher Scientific	31430
Goat anti-Rabbit IgG (H+L), Alexa Fluor™ 405, 1:300	Thermo Fisher Scientific	A48254
Cell lines
Jurkat Clone E6-1	ATCC	TIB-152
