# Supplementary material for: Herbal terpenoids activate autophagy and mitophagy through modulation of bioenergetics and protect from metabolic stress, sarcopenia and epigenetic aging
Source: Nat Aging. 2025 Sep 24;5(10):2003–21. doi: 10.1038/s43587-025-00957-4 (PMC12532568; doi:10.1038/s43587-025-00957-4)
Supplement: Supplementary file 9 — Source data. [file 43587_2025_957_MOESM9_ESM.xlsx]

## Sheet: Sheet1
fig 1d Area of LC3 puncta						fig 1g Area of LC3 puncta
-/+ NH4Cl	dpf					-/+ NH4Cl	Vehicle	Rapamycin
	3	4	5	6		- NH4Cl	1.68501	1.12215
- NH4Cl	0.169011	0.243446	0.0312671	2.67503			0.747931	1.93616
	0.223336	0.0507862	0.0374339	3.27406			1.54455	0.694528
	0.589702	0.339377	0.0226455	1.50396			0.300635	0.24871
	0.631491	0.234208	0.548264	1.55024			0.115482	0.688435
	0.3065	0.0916179	0.559448	0.532815			1.05871	1.21079
	0.488114	0.436766	0.636568	1.03873			1.76871	1.72493
	0.745014	0.629927	1.59478	0.496286			0.941933	1.51788
	0.175062	0.0415799	0.941345	2.88646			1.54832	0.968643
	0.554703	0.124876	0.0820441	4.51525			1.59772	1.2609
	0.184506	0.140932	1.644	0.294849			0.778456	0.638203
	0.511766	0.528418	0.675738	0.115362			0.482661	1.55592
	0.100419	0.688284	0.0220223	0.582379			0.746862	0.787679
	0.962844	0.27006	0.0924742	1.47833			0.166631	1.51773
	0.344345	0.0825972	0.270198	0.382975			0.438791	1.38241
	0.668931	0.31656	0.297712	0.342782			0.46667	0.908572
	0.666012	0.596625	0.220126	0.85685			1.42861	1.47885
	0.878535	0.363181	1.61593	3.00611			0.306792	1.06837
	0.640396	0.667387	0.392814	0.908332			1.10572	1.37497
	0.65938	0.474349	0.599925	0.900225			1.64495	1.31156
	0.691945	0.526194	1.12363	4.02485			2.29084	1.80018
	0.361964	0.128088	0.947026	1.248			1.23187	2.39951
	0.0790449	0.559115	0.597845	0.770772			0.602169	2.43987
	0.809963	0.147943	0.0260364	5.72889			0.774811	1.81536
	0.479217	0.214319	2.93554	0.250031			0.825759	1.52041
	0.310121	0.919478	0.0739989	0.0894214			1.59284	2.04722
	0.429123	0.362405	0.329922	3.43414			0.955131	1.93697
	0.981336	0.0671137	1.97386	0.0379294			1.18814	2.53254
	0.79058	0.239995	2.01623	1.83519			1.13163	2.63098
	0.645707	0.124269	1.5284	4.05969			1.82906	2.5908
	1.3627	0.133408	0.589445	4.60527			1.50244	1.84399
	0.508706	0.357028	0.564027	0.434811			1.24471	1.46027
	0.665401	0.173334	2.9595	0.595666			0.608358	2.08346
	0.854379	1.00304	0.20739	4.0495			1.10014	2.50506
	0.923897	0.573836	0.319301	2.40135			0.551231	2.66891
	1.3924	1.36544	0.0361605	4.23134			0.312458	2.08966
	0.694727	2.25859	0.0822552	1.4348			1.55587	2.54462
	0.693395	0.587645	0.435988	0.0518203			0.382039	2.34159
	0.569769	0.20059	0.029527	0.132973			1.51457	2.48677
	1.43602	1.38336	0.385418	1.90133			1.0415	1.81785
	1.49494	0.0777078	0.128565	3.32851			0.722588	2.3077
	2.10964	0.405866	1.43632	0.458688			0.608535	2.33648
	1.33258	0.0760779	2.83355	0.454741			0.573123	0.671776
	1.38872	0.152294	0.439671	2.12989			1.87735	1.91019
	2.50301	0.517342	0.235296	2.17905			0.6723	1.83963
	2.53037	0.0334808	2.06613	3.42157			0.435413	1.02627
	1.13716	0.112727	0.324565	1.11108			0.839457	1.2138
	1.181	0.710741	0.186714	0.908148			0.993514	1.5235
	0.740869	0.203274	0.580838	0.377007			0.899372	1.39605
	1.48284	0.053677	0.0772855	0.531386			1.02663	0.945735
	1.38362	0.158266	0.0588589	0.342013			0.603878	1.03694
	0.96125	0.224977	0.135539	0.374026			0.350938	2.97032
	1.56215	0.146076	0.226599	5.99347			0.485199	2.07773
	0.818928	1.09157	0.068422	1.40341			1.41684	0.504217
	1.49051	0.00200173	1.12028	0.653146			0.081315	1.54464
	1.41418	0.296332	0.166365	7.24768			1.32059	0.902549
	1.50631	0.206932	0.900504	5.25312			2.51461	1.74549
	2.01923	0.197803	0.236015	0.280359			0.838917	0.732072
	1.31835	0.140129	0.101518	0.95181			1.6064	0.564009
	1.85191	0.35855	0.106352	0.129213			1.3289	2.3767
	1.35649		0.306951	1.19644			0.381768	1.30227
	1.54569			0.238012			0.463046	1.9796
	2.56544			6.14717			1.29387	1.32238
	0.64948			0.031601			0.667977	0.827659
	1.23527			0.578103			2.35409	2.43551
	1.12009			3.66179			0.604422	2.08092
	1.40982			0.3344			1.59741	2.1948
	1.11772			2.40501			0.330864	1.0415
	0.666579			1.46239		+ NH4Cl	1.38664	1.50516
	2.51488			0.202565			2.55789	2.71661
	1.56824						1.57043	1.15979
	0.503772						0.317898	2.73577
	1.3385						0.411479	0.891431
+ NH4Cl	0.768641	0.0452152	0.566346	0.0233347			2.36837	2.22715
	1.58553	0.33372	1.22533	0.0459613			1.69763	3.17698
	1.56326	0.914266	0.520334	0.359322			1.6588	2.22363
	1.85026	0.847185	0.459836	0.707123			1.36714	2.93472
	2.36637	0.555324	1.28107	9.76459			2.84032	2.76548
	0.377278	0.776034	0.150417	0.0646925			1.40358	1.32565
	2.32312	3.6327	0.735798	12.6274			0.634093	2.3401
	1.21864	0.207005	0.0902576	0.462857			1.50469	1.33712
	1.60641	1.49309	0.240127	4.23188			0.329661	3.06648
	1.53505	0.433927	3.28664	4.88916			0.835964	2.50093
	0.257935	1.27551	0.360098	6.92762			1.23308	3.09074
	0.870322	1.43883	0.343005	9.43251			0.887272	2.45193
	2.17761	0.268068	0.130085	2.81699			0.486552	1.9269
	1.44328	0.110679	0.350383	2.72054			1.22331	3.80836
	1.73909	0.198982	1.12708	4.30397			1.3779	1.01125
	3.42242	0.463745	0.472461	3.32511			1.10501	1.90248
	2.50789	0.928927	0.0974345	0.0807596			1.22562	1.97363
	1.70362	0.552902	3.05003	5.99709			3.75529	2.29452
	1.34846	0.11739	2.83904	6.99116			1.2016	1.87268
	2.2687	0.695794	3.8364	3.73695			1.26435	3.20094
	1.23996	0.409303	1.36016	3.91017			2.23567	2.71951
	1.04221	3.4766	3.97587	3.59506			1.38	1.9974
	1.97414	0.471733	0.0862922	1.65986			2.35716	2.08743
	1.58293	0.846678	1.08445	0.232966			2.62576	2.6884
	3.14719	2.98774	0.791951	0.79098			2.30708	2.35292
	0.67304	1.00519	2.14141	2.98462			2.50905	3.11592
	1.54687	1.50642	0.107427	6.48398			2.12765	3.53618
	1.96488	2.67415	0.283904	8.18647			1.36857	1.89172
	2.47327	1.24971	0.388626	0.96416			1.44724	2.07011
	1.80359	1.03762	0.602088	11.3085			1.88515	2.74138
	1.53007	1.33015	0.412988	4.52818			1.34653	1.96432
	1.3124	1.22949	1.16443	5.28478			0.652854	2.43798
	1.17535	0.88354	0.32404	0.322326			2.16014	2.81234
	1.97088	0.907401	0.441264	4.18644			0.784983	4.47728
	3.66353	3.3436	0.533489	2.4377			2.42463	3.45672
	1.51015	1.79672	1.41046	2.95048			1.38185	3.30773
	1.70921	0.834499	0.109733	0.442315			0.855016	1.86134
	1.27291	1.56488	3.31434	0.074766			0.6443	3.01393
	1.71879	1.8465	5.83365	0.101863			2.15985	2.16681
	0.951755	1.23171	6.72184	6.33267			0.634448	2.06836
	3.17243	4.61383	6.9903	1.75169			0.996375	1.87793
	2.11526	0.0496382	4.3279	8.20245			1.67438	2.96881
	1.93787	4.78044	4.7822	7.61934			2.63039	3.38658
	1.88988	1.21475	6.90038	3.24899			1.74219	2.45883
	1.52337	2.31542	1.06345	4.13837			1.18109	2.58774
	1.80086	0.0723265	7.96211	9.96244			1.08287	4.17131
	2.05551	2.94335	2.59283	4.25736			3.08854	2.91411
	1.97321	0.208398	1.40677	8.82026			0.48981	3.1583
	2.35834	1.47339	1.0487	2.85955			2.08368	6.14614
	1.94885	5.74112	3.51899	11.5259			0.384654	4.31883
	2.41074	5.20291	1.85974	7.79794			3.97115	2.56279
	2.64598	1.92441	3.92124	0.419615			2.17134	2.18974
	1.22957	1.05207	5.26434	5.31784			2.9498	1.57202
	1.54733	4.464	0.856624	0.913772			2.06725	2.59049
	1.06805	0.216135	0.134514	0.473761			0.781863	1.62041
	1.96083	3.3299	0.327105	0.0525901			1.04855	3.90645
	1.70053	3.62206	0.0455739	5.71216			1.75846	1.95483
	2.3256	5.45786	4.09844	2.41947			2.57362	4.33091
	2.83275	3.24909	2.23728	5.93539			1.55507	5.39898
	1.92867	5.41171	4.08299	0.681499			2.57544	2.59016
	1.45198	2.3243	0.243277	0.243256			1.34461	3.72372
	1.98587		4.09681	0.326581			0.561963	4.89009
	1.62272		5.71055	3.83012				2.11688
	1.20567		1.16836	0.168627				3.46208
	1.86748		1.22919	3.97997				4.92127
	1.17133		2.19668	0.19486				3.28904
	0.889765		1.21667	5.8258
	1.72936		4.51065	1.53606
	1.50234			14.8648
	0.511839			5.02603
	2.98204			0.732806
	2.29499			1.02027
	2.06237
	2.23977
	1.44553
	1.2059
