# Supplementary material for: Herbal terpenoids activate autophagy and mitophagy through modulation of bioenergetics and protect from metabolic stress, sarcopenia and epigenetic aging
Source: Nat Aging. 2025 Sep 24;5(10):2003–21. doi: 10.1038/s43587-025-00957-4 (PMC12532568; doi:10.1038/s43587-025-00957-4)
Supplement: Supplementary file 10 — Source data. [file 43587_2025_957_MOESM10_ESM.xlsx]

## Sheet: Sheet1
fig 2d Area of LC3 puncta							fig 2d Area of LC3 puncta				fig 2e Area of LC3 puncta
-/+ NH4Cl	Vehicle	Rapamycin	Thymol	Carvacrol	Oregano Oil		-/+ NH4Cl	Vehicle	Thymol sulfate		-/+ NH4Cl	Vehicle	Thymol glucuronide
- NH4Cl	0.894284	1.79912	0.66987	2.40464	5.04114		- NH4Cl	1.68501	1.27996		- NH4Cl	1.68501	0.923068
	1.56959	1.71625	1.6599	2.21822	2.45264			0.747931	0.912288			0.747931	1.6396
	2.29563	1.53412	2.04197	1.68647	4.56271			1.54455	0.680642			1.54455	0.522589
	1.13003	2.68654	1.4602	2.37526	3.02982			0.300635	0.67733			0.300635	0.995008
	2.18814	1.3165	2.82888	1.99156	1.31373			0.115482	0.215385			0.115482	1.3548
	0.755618	2.9553	1.3543	1.31746	3.76378			1.05871	0.72589			1.05871	1.10082
	1.52544	1.42768	1.22006	4.40594	3.16918			1.76871	0.821143			1.76871	2.17536
	0.339167	2.21151	2.48675	2.10654	3.03523			0.941933	1.16647			0.941933	0.910892
	0.124505	1.73906	0.920576	2.98625	3.84269			1.54832	0.428517			1.54832	1.92749
	0.350182	1.96954	3.32091	1.15737	1.82091			1.59772	0.342131			1.59772	1.53948
	0.726044	1.58543	2.84105	3.22754	1.3796			0.778456	1.18381			0.778456	1.09525
	0.885478	2.15617	0.846816	4.99011	3.5583			0.482661	0.734556			0.482661	1.47837
	0.373037	1.72531	2.86332	2.41835	2.66321			0.746862	1.28427			0.746862	1.32601
	1.31722	1.74384	3.24059	2.82452	2.15172			0.166631	0.796801			0.166631	2.09173
	0.406488	2.33323	1.37022	1.47646	1.48687			0.438791	0.963579			0.438791	0.485118
	1.11915	1.55444	0.57589	2.97408	3.30355			0.46667	1.00667			0.46667	1.33297
	1.42563	1.9915	0.387982	1.55133	6.12788			1.42861	0.783066			1.42861	1.58761
	0.35213	2.59713	0.352467	1.66355	3.09625			0.306792	1.98628			0.306792	0.795382
	0.462282	1.25886	0.544716	0.751623	2.85088			1.10572	1.08968			1.10572	0.903933
	0.959771	1.78339	0.742101	1.54051	3.66454			1.64495	0.915637			1.64495	0.655007
	1.42339	1.04795	2.33515	1.41883	2.92244			2.29084	0.216357			2.29084	1.49669
	1.02022	1.56335	1.29956	1.98556	1.71373			1.23187	0.851761			1.23187	0.331447
	2.03627	1.54993	1.48916	1.55077	3.74381			0.602169	0.843471			0.602169	1.3897
	0.054082	1.3491	0.509793	0.699915	1.35534			0.774811	0.853488			0.774811	0.979681
	1.0186	0.913986	0.478176	0.440803	1.59197			0.825759	1.47473			0.825759	1.76819
	1.00422	2.07526	0.840115	1.37821	3.6553			1.59284	0.222435			1.59284	1.02264
	0.997132	0.905665	1.1497	2.16764	7.47628			0.955131	1.94789			0.955131	0.735839
	2.258	3.06825	0.693881	3.71101	2.01354			1.18814	1.46138			1.18814	1.01503
	0.752497	1.68247	1.76697	1.2184	3.74061			1.13163	0.809073			1.13163	0.95007
	0.473866	2.41214	0.580741	1.85278	0.625809			1.82906	0.295562			1.82906	2.56194
	0.761902	0.643729	0.918537	2.7843	2.05863			1.50244	0.602907			1.50244	1.50955
	0.406187	1.21854	2.55159	1.76533	2.32664			1.24471	1.19068			1.24471	0.334817
	1.6723	0.370846	3.14848	1.40215	3.76498			0.608358	0.098187			0.608358	0.457892
	2.19682	1.36371	0.458692	2.34185	3.50782			1.10014	1.06184			1.10014	1.09228
	0.158771	0.322159	2.46856	4.05878	3.9481			0.551231	0.212296			0.551231	1.07991
	1.78673	2.98749	1.74619	3.84053	2.51612			0.312458	1.17781			0.312458	0.69743
	1.74698	0.477388	0.7162	6.94635	5.2454			1.55587	0.732734			1.55587	0.65201
	0.220366	2.01449	2.26411	3.14777	1.80954			0.382039	0.521097			0.382039	1.29632
	2.20942	3.21879	3.28588	0.964453	2.48718			1.51457	0.233137			1.51457	0.230609
	0.332499	1.12458	1.60684	0.738532	6.87255			1.0415	0.131212			1.0415	1.30844
	0.789289	0.609482	2.06519	2.6694	2.29041			0.722588	1.20034			0.722588	1.66229
	0.721005	1.93861	0.83306	0.608877	3.2573			0.608535	1.92388			0.608535	1.09505
	0.465745	0.774236	0.573904	0.984157	3.62354			0.573123	0.510868			0.573123	0.751279
	2.31902	0.309363	2.79732	2.93371	3.57597			1.87735	1.29583			1.87735	0.325264
	0.505845	1.72725	0.620772	3.76645	0.884741			0.6723	0.563778			0.6723	0.212242
	0.406243	3.30326	0.55256	1.87	2.48631			0.435413	1.23258			0.435413	1.5717
	1.27623	1.15051	0.854353	1.70023	2.45213			0.839457	1.08498			0.839457	0.381671
	0.680551	2.75498	1.58466	1.60107	6.50504			0.993514	2.01466			0.993514	0.254115
	0.749459	0.842777	0.830955	3.32446	8.56733			0.899372	2.33516			0.899372	1.46107
	0.819494	1.23849	0.408452	1.88135	2.62123			1.02663	2.09584			1.02663	2.21828
	1.44825	0.934807	0.392605	1.22872	5.92941			0.603878	2.25838			0.603878	3.99349
	1.04277	1.03248	0.920524	0.785732	3.34265			0.350938	2.41584			0.350938	2.04838
	0.920846	1.13496	0.718	3.79028	5.67236			0.485199	1.09757			0.485199	1.32312
	2.20355	1.2205	1.26079	2.35076	4.46506			1.41684	2.51119			1.41684	1.86962
	1.12448	0.623302	0.891788	0.406266	1.96548			0.081315	1.93382			0.081315	3.32846
	1.02136	1.46893	0.280252	2.22505	2.42392			1.32059	1.86135			1.32059	1.69174
	0.340081	1.28849	0.413519	1.53881	7.43931			2.51461	1.87074			2.51461	0.963679
	0.557117	0.673885	2.06761	0.875909	3.13324			0.838917	1.43396			0.838917	3.4585
	0.584697	2.41471	1.42193	3.42886	4.89701			1.6064	2.07655			1.6064	2.23428
		1.57468	0.937715	1.88312	3.90389			1.3289	1.8962			1.3289	2.47522
		0.775397	1.11651					0.381768	1.07066			0.381768	0.883524
+ NH4Cl	1.72111	3.23185	2.0903	3.78243	3.49604			0.463046	2.0753			0.463046	1.68185
	2.95248	2.77768	3.59231	3.34438	6.08632			1.29387	3.4344			1.29387	4.10174
	4.12525	3.99807	2.90484	3.77733	5.74576			0.667977	2.32896			0.667977	1.42642
	1.61737	2.18136	3.28702	1.94207	5.46007			2.35409	1.99218			2.35409	2.81696
	2.08382	3.89405	2.46264	1.7125	3.86048			0.604422	1.32195			0.604422	1.40605
	2.15525	2.07147	3.51813	1.94519	3.26222			1.59741	2.12714			1.59741	1.81195
	1.33237	5.0819	2.91779	6.58283	1.17035			0.330864	2.81271			0.330864	1.34505
	0.847071	3.54711	2.55585	1.69315	3.72186				1.72518			1.38664	3.14249
	0.661678	4.0508	3.20214	4.68963	3.13678				1.37052			2.55789	2.34739
	0.904097	2.79481	5.25687	3.54744	3.31489		+ NH4Cl	1.38664	1.63252				1.46758
	1.17367	3.58964	1.77723	3.39891	2.73411			2.55789	0.747874				1.76365
	2.45181	4.15895	2.75313	3.12999	4.99785			1.57043	0.872816				2.85705
	0.753528	2.52983	4.60273	3.07802	2.67001			0.317898	1.37971		+ NH4Cl	1.57043	1.7159
	2.93264	1.97476	4.2754	5.32077	0.667185			0.411479	2.20925			0.317898	1.36682
	1.39013	4.60442	3.5151	2.1948	2.7895			2.36837	0.691514			0.411479	2.29764
	2.23787	3.37483	1.4719	4.08824	3.75623			1.69763	1.28208			2.36837	1.71925
	1.38689	3.56906	2.02416	1.8603	4.50611			1.6588	0.8812			1.69763	1.5453
	0.654422	2.30678	1.1706	4.25213	3.15732			1.36714	1.46638			1.6588	2.48466
	2.3412	3.24268	1.80265	1.56499	3.93133			2.84032	1.90396			1.36714	1.90316
	1.80663	2.64936	2.06327	3.10884	5.34917			1.40358	1.32946			2.84032	2.80814
	1.90437	2.82152	3.26675	1.86175	4.68934			0.634093	0.869615			1.40358	1.66463
	2.16401	2.54844	2.06359	1.5998	2.32477			1.50469	2.37669			0.634093	2.47406
	1.22517	2.37209	1.14	2.40204	1.24583			0.329661	0.604106			1.50469	2.05214
	1.27592	3.00193	2.90942	2.7367	3.0824			0.835964	0.751436			0.329661	0.877325
	1.35447	1.18254	3.91221	2.11884	2.41273			1.23308	0.440601			0.835964	2.51502
	2.19874	3.11415	0.764199	2.66746	2.22119			0.887272	1.90622			1.23308	1.1058
	2.22868	4.2338	1.94839	4.15735	3.97033			0.486552	0.754456			0.887272	1.57139
	1.65209	2.17578	1.22192	1.31767	2.82627			1.22331	2.38726			0.486552	1.96299
	1.11187	4.74187	1.66578	5.43436	5.56337			1.3779	1.97687			1.22331	2.21504
	2.5088	2.97153	1.31272	1.78765	2.29568			1.10501	3.33868			1.3779	2.21187
	0.636716	2.70547	3.04225	2.8099	2.40608			1.22562	1.72197			1.10501	2.84506
	2.12121	1.88166	3.17096	3.63802	4.11482			3.75529	0.771916			1.22562	0.589185
	1.62519	1.21534	4.00861	1.82346	2.83445			1.2016	1.2109			3.75529	3.87935
	0.461462	1.05901	1.85056	2.09128	3.00691			1.26435	0.609225			1.2016	2.0097
	1.02857	2.46389	4.5941	4.07384	3.6937			2.23567	1.39282			1.26435	1.96877
	2.62524	1.5882	2.99086	3.69041	9.46374			1.38	1.40661			2.23567	1.78932
	2.49557	3.55174	1.4756	4.40754	6.15955			2.35716	0.633685			1.38	2.8924
	1.07736	3.15489	1.72739	9.97319	2.06781			2.62576	1.01152			2.35716	2.86225
	1.81462	2.57672	3.08205	6.41514	6.7239			2.30708	0.399275			2.62576	1.61517
	1.93192	1.59424	2.31273	2.08154	2.30956			2.50905	1.07344			2.30708	1.65815
	0.603239	1.64466	3.4432	1.21207	2.81962			2.12765	0.987441			2.50905	0.784849
	1.44387	1.9111	2.05362	1.39124	4.63474			1.36857	1.00571			2.12765	3.25936
	1.86476	2.0429	2.91496	1.7966				1.44724	1.03155			1.36857	0.831205
	1.47233	2.79625	2.06271	4.05106				1.88515	0.753907			1.44724	1.07619
	2.90763	0.697175	5.44804	0.42672				1.34653	0.761173			1.88515	1.38737
	1.72715	2.04962	1.69771	5.6238				0.652854	0.560749			1.34653	1.60495
	2.89218	4.65946	2.04179	3.98671				2.16014	1.27042			0.652854	2.34643
	1.56052	3.79732	2.06448	2.34244				0.784983	1.57807			2.16014	0.920418
	2.5347	1.90822	1.06792	4.1726				2.42463	2.0733			0.784983	0.370357
	2.52541	2.20052	1.43117	2.07418				1.38185	0.902332			2.42463	1.24771
	2.09788	1.79069	2.4378	2.75926				0.855016	1.57085			1.38185	1.95192
	1.53498	2.11392	2.33649	2.91461				0.6443	1.91402			0.855016	1.78058
	2.112	2.68431	1.94518	5.06168				2.15985	1.56394			0.6443	1.01907
	4.20204	1.28704	3.02118	5.1115				0.634448	1.77123			2.15985	1.31011
	2.07938	2.26451	1.49473	3.43345				0.996375	2.01887			0.634448	1.70422
	0.780784	2.39128	1.91619	0.817879				1.67438	3.07851			0.996375	2.1499
	1.98688	2.57265	5.7338	3.71549				2.63039	2.12788			1.67438	1.24511
	1.9428	2.59389	3.16289	2.62449				1.74219	3.13873			2.63039	1.02423
		2.10075	3.86779	6.55188				1.18109	1.94635			1.74219	2.87852
		2.60267	4.02022	3.22107				1.08287	2.10669			1.18109	3.46172
		3.88144						3.08854	2.48244			1.08287	5.54276
								0.48981	4.94187			3.08854	1.80228
								2.08368	2.94482			0.48981	1.4151
								0.384654	3.31092			2.08368	3.67016
								3.97115	5.04972			0.384654	2.81545
								2.17134	2.58678			3.97115	2.2707
								2.9498	3.14049			2.17134	5.18008
								2.06725	3.48132			2.9498	3.14711
								0.781863	3.27126			2.06725	5.42175
								1.04855	3.36983			0.781863	6.30876
								1.75846	5.38598			1.04855	4.51889
								2.57362	3.90089			1.75846	5.51085
								1.55507	3.21027			2.57362	2.45459
								2.57544	3.00673			1.55507	3.79954
								1.34461	2.89731			2.57544	4.49111
								0.561963	3.6815			1.34461	3.50017
									2.56133			0.561963	3.36868
													1.57066
													3.36459
													4.31586
													2.63695
													1.40747

## Sheet: Sheet2
		- NH4Cl
	Vehicle	0.894284	1.56959	2.29563	1.13003	2.18814	0.755618	1.52544	0.339167	0.124505	0.350182	0.726044	0.885478	0.373037	1.31722	0.406488	1.11915	1.42563	0.35213	0.462282	0.959771	1.42339	1.02022	2.03627	0.054082	1.0186	1.00422	0.997132	2.258	0.752497	0.473866	0.761902		0.406187	1.6723	2.19682	0.158771	1.78673	1.74698	0.220366	2.20942	0.332499	0.789289	0.721005	0.465745		2.31902	0.505845	0.406243
	Rapamycin	1.79912	1.71625	1.53412	2.68654	1.3165	2.9553	1.42768	2.21151	1.73906	1.96954	1.58543	2.15617	1.72531	1.74384	2.33323	1.55444	1.9915	2.59713	1.25886	1.78339	1.04795	1.56335	1.54993	1.3491	0.913986	2.07526	0.905665	3.06825	1.68247	2.41214	0.643729	1.21854	0.370846	1.36371	0.322159	2.98749	0.477388	2.01449	3.21879	1.12458	0.609482	1.93861	0.774236	0.309363	1.72725	3.30326	1.15051	2.75498
	Thymol	0.66987	1.6599	2.04197	1.4602	2.82888	1.3543	1.22006	2.48675	0.920576	3.32091	2.84105	0.846816	2.86332	3.24059	1.37022	0.57589	0.387982	0.352467	0.544716	0.742101	2.33515	1.29956	1.48916	0.509793	0.478176	0.840115	1.1497	0.693881	1.76697	0.580741	0.918537	2.55159	3.14848	0.458692	2.46856	1.74619	0.7162	2.26411	3.28588	1.60684	2.06519	0.83306	0.573904	2.79732	0.620772	0.55256	0.854353	1.58466
	Carvacrol	2.40464	2.21822	1.68647	2.37526	1.99156	1.31746	4.40594	2.10654	2.98625	1.15737	3.22754	4.99011	2.41835	2.82452	1.47646		2.97408	1.55133	1.66355	0.751623	1.54051	1.41883	1.98556	1.55077	0.699915	0.440803	1.37821	2.16764	3.71101	1.2184	1.85278	2.7843	1.76533	1.40215	2.34185	4.05878	3.84053	6.94635	3.14777	0.964453	0.738532	2.6694	0.608877	0.984157	2.93371	3.76645	1.87	1.70023
	Oregano Oil	5.04114	2.45264	4.56271	3.02982	1.31373	3.76378	3.16918	3.03523	3.84269	1.82091	1.3796	3.5583	2.66321	2.15172	1.48687		3.30355	6.12788	3.09625	2.85088	3.66454	2.92244	1.71373	3.74381	1.35534	1.59197	3.6553	7.47628	2.01354	3.74061	0.625809	2.05863	2.32664	3.76498	3.50782	3.9481	2.51612	5.2454	1.80954	2.48718	6.87255	2.29041	3.2573	3.62354	3.57597	0.884741	2.48631	2.45213
[truncated: 74 more columns]
