# Supplementary material for: Herbal terpenoids activate autophagy and mitophagy through modulation of bioenergetics and protect from metabolic stress, sarcopenia and epigenetic aging
Source: Nat Aging. 2025 Sep 24;5(10):2003–21. doi: 10.1038/s43587-025-00957-4 (PMC12532568; doi:10.1038/s43587-025-00957-4)
Supplement: Supplementary file 11 — Source data. [file 43587_2025_957_MOESM11_ESM.xlsx]

## Sheet: Sheet1
fig 3a LC3-II MFI						fig 3b Autophagy flux				fig 3c JC-10 Oragnge/Green				fig 3d OCR (%) normalized to control
Treatment	- Lysosomal inhibitor		+ Lysosomal inhibitor			Treatment	Autophagy flux			Control	Thymol	FCCP		Thymol (μM)	Thymol
Control	185.86	191.43	431.7	420.51		Thymol 250µM	1.94117	2.13199		112	71	3		0	100	100	100	100
Rapamycin 1µM	211.76	214.28	553.7	566.57		Thymol 125µM	1.92888	1.88931		103	77	3		50	90.9345	101.61	94.5441	97.2813
Thymol 1.95µM	175.92		415.28	422.86		Thymol 62.5µM	1.54921	1.55306		111	89	3		100	86.0451	96.6308	90.6724	88.9936
Thymol 3.9µM	187.79	182.08	426.93	441.11		Thymol 31.25µM	1.34239	1.56954						150	78.9386	87.3047	82.9624	82.8901
Thymol 7.8µM	179.83	179.88	435.28	450.43		Thymol 15.62µM	1.48617	1.49312						200	67.9266	78.5535	72.6077	72.1998
Thymol 15.62µM	184.98	174.77	447.2	448.45		Thymol 7.8µM	1.42017	1.50441						250	55.2128	60.315	61.5208	59.9717
Thymol 31.25µM	183.87	190.15	438.05	480.53		Thymol 3.9µM	1.30854	1.38522						300	47.0315	52.3374	52.2119	50.6973
Thymol 62.5µM	195.52	172.61	469.22	469.93		Thymol 1.95µM	1.36062	1.40371						350	37.3153	41.8101	44.0288	42.1104
Thymol 125µM	194.32	178.15	545.46	538.09		Rapamycin 1µM	1.59929	1.6597						400	31.8274	34.9017	36.1462	36.3028
Thymol 250µM	229.23	203.21	635.94	677.2										450	26.6402	30.0503	27.6969	25.6682
														500	21.576	24.934	21.4558	19.1964
fig 3f TMRM/MitoTracker			fig 3j OCR (pmol/min)
Control	Thymol		Time (minutes)	Control																		Washout																					Thymol
32.77	26.68		0.883333	160.108	96.9478	190.167	121.166	136.538	139.837	260.208	194.085	159.124	159.276	74.1581	153.556	136.797	77.8546	108.265	100.208	139.01	100.793	36.9014	57.1713	110.935	128.038	109.133	85.5338	39.122	126.638	157.644	162.011	187.188	105.156	179.485	245.496	124.846	131.894	75.0556	132.045	105.216	140.096	77.1474	25.6461	85.8402	36.5897	176.872	55.5658	38.6908	24.1802
38.28	22.37		6.55	192.661	91.3217	233.44	232.203	143.46	84.4184	252.571	155.315	218.978	183.168	85.1492	203.987	183.273	98.9689	130.664	132.946	162.847	191.185	61.0269	100.655	142.34	285.535	129.955	127.785	150.145	137.865	159.486	133.189	209.717	214.075	233.255	198.077	196.005	181.217	132.246	115.608	159.153	228.401	145.54	115.066	110.323	93.3012	224.114	147.547	50.2287	176.257
26.83	14.43		12.2	230.102	90.3273	188.456	159.162	193.893	140.174	254.833	187.623	164.067	170.4	100.753	180.416	206.761	155.266	158.112	113.845	213.468	152.905	43.261	46.2687	141.96	134.12	163.951	159.065	159.307	131.816	202.523	202.513	355.412	192.261	234.508	219.366	242.432	230.925	113.018	236.065	186.322	189.963	110.377	208.676	142.366	65.0072	127.436	115.36	67.0052	167.198
30	18.31		17.9167	245.184	107.42	233.147	193.017	140.072	131.986	275.164	203.136	196.989	238.28	58.7496	193.306	218.377	116.779	178.324	172.888	183.587	188.501	46.573	112.646	115.185	134.953	142.254	119.848	99.9857	148.546	197.597	212.541	180.433	256.069	227.73	261.477	264.902	191.984	131.088	182.486	143.258	165.09	116.496	247.157	112.278	128.864	133.696	154.248	111.273	156.738
45.73	19.05		23.65	211.641	73.248	242.41	218.02	184.512	134.283	319.956	210.758	209.074	210.494	54.3842	216.321	242.518	123.35	178.732	115.421	212.839	312.493	69.0051	243.598	134.7	187.034	179.29	139.279	182.418	190.918	188.011	131.389	228.912	218.024	204.992	220.413	228.21	280.197	128.224	177.82	150.801	225.702	146.108	219.906	157.22	117.998	189.253	132.579	112.541	105.792
33.14	17.72		29.3833	216.162	94.4789	225.782	238.615	177.483	150.012	320.845	203.367	215.507	191.407	59.7095	194.334	247.646	177.968	221.026	183.462	215.732	196.239	69.7782	100.294	139.523	201.711	195.016	231.886	123.976	180.276	192.057	161.777	201.297	209.772	245.67	225.153	235.071	238.23	143.495	224.563	203.144	269.805	175.398	150.626	181.609	74.2476	113.704	147.942	133.065	87.158
27.41	17.16		35.1167	300.355	95.114	256.212	245.868	203.247	169.863	309.822	198.833	247.139	176.346	58.9105	205.452	254.715	162.123	195.303	105.116	215.895	237.568	81.499	119.775	149.707	315.31	167.336	211.746	204.769	163.983	185.42	205.854	217.897	248.226	212.35	250.998	268.685	222.296	154.599	236.517	164.601	262.57	155.359	146.639	129.035	81.9997	95.3019	187.896	105.262	97.6757
13.52	16.38		40.85	230.794	133.525	240.986	341.869	256.362	190.671	296.227	208.833	192.054	203.491	66.288	187.831	269.447	165.465	190.176	111.855	201.985	262.315	108.141	98.3733	117.511	224.037	223.086	152.812	169.159	209.006	216.872	163.935	250.648	225.788	142.644	237.466	217.986	198.009	160.495	173.068	177.306	270.378	150.128	132.759	168.076	81.8334	128.907	146.472	140.928	111.513
29.61	11.88		46.5833	279.013	100.758	243.782	233.577	267.977	172.965	315.609	215.728	200.588	207.177	71.6951	219.44	264.43	158.711	191.785	94.2223	286.754	226.777	122.395	151.104	104.233	134.624	157.38	169.138	202.995	173.208	172.476	157.815	288.257	219.678	284.438	268.224	241.438	212.402	137.238	209.932	226.5	175.441	233.431	149.77	183.971	100.556	137.482	165.42	127.115	108.029
15.11	18.75		52.3	237.145	97.1421	246.798	216.348	236.853	146.98	362.108	226.342	185.503	210.611	77.9603	237.404	268.659	127.14	99.6363	133.529	284.064	209.805	136.228	151.833	116.025	187.091	209.658	253.838	264.755	167.551	213.06	160.044	236.348	206.014	232.07	292.525	280.729	214.689	134.798	204.656	207.885	248.588	222.902	143.56	153.645	109.182	120.303	121.885	126.968	112.701
25.27	11.66		58.3	289.482	153.979	317.49	335.745	314.92	223.069	397.146	228.156	266.594	208.762	83.1221	259.044	297.229	164.082	252.279	232.302	317.732	240.441	129.029	165.026	101.499	218.67	274.65	275.987	218.72	200.655	210.593	252.398	262.209	354.29	284.711	365.565	376.01	284.596	215.19	210.746	174.755	372.723	170.107	218.715	141.838	92.5754	33.636	170.867	165.993	44.3872
44.44	16.19		64.0333	275.858	142.748	385.014	379.235	464.597	263.06	378.403	257.887	302.387	206.465	98.1882	137.49	328.003	188.946	369.489	216.803	250.034	297.181	217.494	124.321	154.752	302.261	262.881	321.902	284.497	173.292	261.463	277.155	238.647	357.569	306.485	224.207	264.374	400.395	264.833	282.424	316.722	404.598	215.118	211.307	232.497	125.556	121.855	290.585	217	56.9975
24.11	12.73		69.75	229.763	73.8835	179.648	309.802	157.485	355.479	414.453	364.46	266.979	169.937	109.476	243.74	460.512	148.16	318.942	250.872	434.698	234.468	287.145	51.6589	158.381	185.838	171.536	356.178	464.418	370.133	397.161	212.63	413.271	344.823	289.395	218.74	366.827	347.803	247.878	333.764	266.038	342.207	282.862	251.334	303.76	254.283	124.231	229.984	333.414	67.8974
28.89	10.52		75.4667	216.131	84.7037	306.542	240.443	142.513	111.863	321.157	276.018	246.704	177.886	144.515	261.25	247.832	321.768	122.403	258.297	213.266	229.059	106.134	110.03	208.359	255.827	198.645	244.975	358.486	115.19	496.194	151.233	345.633	414.96	357.741	340.124	238.985	293.327	347.741	223.415	284.09	256.484	279.943	276.336	212.313	140.731	86.1016	143.733	286.363	77.8589
16.81	11.12		81.2	219.255	71.2016	246.141	382.838	128.156	146.695	304.042	279.71	263.432	169.075	55.7105	223.283	190.949	164.598	92.5837	216.907	211.451	204.009	102.138	105.612	199.802	253.948	119.222	214.577	372.446	183.001	439.215	131.599	302.601	265.088	156.205	311.51	266.954	288.784	113.609	147.04	400.39	399.897	276.515	243.844	181.485	182.216	73.2582	122.714	175.041	73.1747
37.95	14.97		87.1167	197.025	64.7429	190.314	306.93	109.492	98.2113	266.545	239.796	239.373	157.78	84.3011	210.157	160.303	157.584	76.6002	195.908	170.866	187.347	75.3234	101.121	47.5299	229.764	93.0707	182.997	300.593	178.954	299.268	103.554	285.151	212.938	158.924	255.757	225.292	255.695	110.829	119.7	227.438	352.889	224.804	213.744	168.031	149.91	73.0242	118.524	137.404	49.1802
33.85	13.64		92.8333	157.821	49.6568	154.053	231.571	82.5234	66.9456	229.436	198.57	199.186	111.894	76.4046	170.62	101.491	128.587	60.4941	124.832	111.336	153.882	62.0403	95.588	52.9464	208.738	75.5561	125.191	239.379	138.499	189.644	73.4781	228.891	169.797	120.18	195.26	173.898	220.64	96.5686	95.3721	125.786	250.056	85.0312	185.615	136.731	108.881	62.7457	98.9827	105.9	34.21
30.74	14.58		98.55	122.457	48.7546	141.816	205.39	72.383	45.7746	191.986	163.32	167.979	90.9047	71.0173	135.79	67.9711	107.288	50.0649	80.4059	89.5913	126.892	49.2264	83.2747	40.8984	175.207	65.0129	94.941	192.615	120.831	149.948	65.406	193.587	133.461	88.1469	149.883	141.239	180.885	78.6838	77.9646	86.573	192.794	63.363	174.85	116.771	74.3655	55.5021	85.3765	84.0871	28.6385
41.92	5.75		104.267	91.414	39.2876	122.782	173.089	64.3552	37.2317	160.258	136.627	142.327	69.6645	71.0093	104.864	53.5331	83.3968	48.702	54.8682	74.0671	113.553	38.8002	77.0831	34.1546	147.837	51.3023	74.8871	141.162	102.051	115.262	67.4461	163.205	106.907	70.6735	122.461	122.864	148.006	65.7513	63.1097	67.6395	166.619	54.1345	142.859	93.8463	47.8918	45.3892	74.2509	73.4623	22.7747
42.01	5.24		110	68.3012	37.2388	101.994	144.361	51.6883	32.0489	133.323	112.101	115.292	57.6735	67.1051	84.079	41.7349	58.6621	40.5037	40.0813	61.6794	95.0043	33.2552	75.144	34.4245	118.352	44.3667	64.7036	115.185	91.1697	92.1118	52.1593	136.228	76.3612	51.419	88.7403	100.895	118.515	53.9108	49.3203	52.3389	131.196	40.3727	124.802	77.3672	34.6386	40.2628	64.0342	61.8973	18.5024
23.3	22.33		115.717	52.7401	30.62	78.768	114.805	46.8622	30.3152	105.711	88.3002	95.1588	47.012	63.3511	67.3864	35.908	43.6073	37.1035	34.7749	50.7605	92.1229	30.345	67.9173	28.7372	94.5026	33.4079	48.6787	85.8148	78.7569	69.7104	49.5004	105.902	64.4244	40.0982	68.073	83.4423	97.7276	56.0671	46.3009	39.5312	96.4216	27.2664	97.8393	53.8278	19.4172	25.723	50.1599	53.4262	15.9647
30.96	9.76		121.433	39.7889	29.5797	62.6665	90.1811	42.3006	21.7264	82.2961	71.1004	77.2262	43.3524	59.2472	49.906	26.548	34.4266	31.8491	27.0495	42.4258	86.6836	24.573	63.0951	27.6001	74.5067	29.5479	39.1548	74.0735	62.9529	47.0347	44.2787	82.0305	50.8496	36.0295	56.3818	60.0573	70.9966	46.0704	34.3676	33.2412	74.6075	25.6137	82.6109	47.9291	24.8899	20.657	42.0071	47.855	15.6634
62.59	16.5		127.167	39.9609	27.797	52.855	72.9187	34.7962	26.1694	67.8076	55.7802	60.4755	39.3419	58.358	40.3785	21.3205	26.0966	28.5641	22.6744	37.7562	83.7444	25.6519	58.9782	30.6868	66.3145	29.4438	37.2264	68.3171	52.3933	44.7177	55.204	65.8163	43.4545	29.4607	44.0863	49.0674	57.5882	40.8943	31.1236	28.235	60.556	23.1179	62.6822	43.8995	23.9555	16.4272	35.3881	40.5086	13.5646
63.25	24.99		132.9	33.4265	26.9936	45.4946	61.0283	36.4524	20.8586	59.4081	48.1421	49.8639	37.6533	55.1113	34.1226	17.0696	20.2104	21.3955	16.522	26.9886	75.0056	18.7891	58.3176	27.0336	52.0276	24.8089	29.297	61.5718	47.2119	35.8289	51.3994	56.4437	41.434	27.6409	41.2261	34.9666	44.7595	30.5142	20.1919	23.4914	50.6325	17.2335	49.4703	35.025	18.0157	19.1896	34.3884	31.6642	16.1303
19.77	34.06		138.617	30.3173	21.0884	36.2475	51.9674	25.613	14.0048	54.4545	42.3481	46.4021	34.6992	54.65	30.9212	18.9172	22.5291	19.4334	13.9326	26.7629	73.7667	15.6506	44.7009	20.1624	41.1769	20.9546	24.4863	54.3831	38.7764	27.137	50.0006	49.8853	33.0912	24.9128	37.0464	34.8669	37.6144	29.7112	17.4273	20.9672	45.2352	16.0882	41.7729	29.3313	17.4186	12.8027	29.2182	31.3246	10.3522
7.39	25.1		144.333	24.5043	20.9486	33.5453	50.0142	27.5716	19.9713	46.7715	34.5472	40.7118	34.9527	53.485	22.9544	13.4416	20.7668	19.4963	15.5988	23.3901	70.0402	17.0243	48.6299	25.6429	38.0881	19.8869	23.3907	52.9974	37.577	25.2371	46.6442	40.3649	31.2573	16.3277	28.987	29.1522	32.0383	28.541	21.0773	14.7098	34.8461	13.8172	37.0082	27.7869	18.9458	16.0939	27.0211	29.1725	13.2161
17.64	21.18		150.05	20.7739	19.1168	29.1441	35.9037	20.2562	12.8106	38.3089	31.4393	32.884	26.0976	45.746	24.8827	10.8224	15.804	11.6129	11.8723	16.248	65.6551	13.7579	44.8712	20.5474	35.056	17.0974	24.8684	45.9586	30.9237	20.0017	41.3004	34.8247	24.6741	20.7386	29.6394	21.8444	24.5307	23.9694	11.3769	17.4193	32.0832	11.5478	34.5726	23.8571	17.3606	14.1878	23.6136	23.5732	14.6348
29.8	13.51		155.783	23.1584	19.372	28.6357	35.8964	21.11	15.161	37.6882	26.8193	26.6806	27.4547	45.9447	22.4254	8.53826	13.9815	10.1861	10.1746	16.8257	58.3909	16.874	45.2996	20.4605	29.4389	16.0827	21.045	43.6374	32.0845	17.7769	41.5967	33.8628	22.8279	16.2861	26.7971	14.1499	22.7486	20.2655	14.612	16.2875	31.3985	12.5195	31.4038	20.7968	15.588	14.3392	22.9367	21.6997	11.4051
35.72	8.96		161.517	16.8583	16.5547	22.7396	28.7446	21.8856	9.93512	31.9085	23.0404	24.9787	24.684	42.512	19.7582	11.0657	11.1557	8.20798	7.89989	14.9153	56.949	12.4707	40.1935	19.834	26.4757	12.0798	17.7216	36.9872	27.0783	15.091	41.1531	28.7978	22.8851	11.8791	21.5606	15.2158	17.226	16.3754	10.5056	15.0318	29.0285	8.10604	28.2704	20.9896	13.8957	15.7816	20.8308	15.8535	12.9996
36.71	7.18		167.25	21.4239	15.9787	20.5075	28.6882	17.2868	15.0683	26.6884	24.6752	19.8156	22.5835	42.1069	12.0961	10.1085	10.5779	7.94587	10.2709	12.8547	51.8432	11.9691	34.7772	16.4661	24.8465	13.739	15.7715	33.1212	20.9729	12.4915	31.4469	24.2083	14.9341	9.51661	19.4413	13.517	14.7266	14.6817	3.30277	12.3782	21.0893	7.52497	24.2696	18.9808	13.7679	26.2346	20.6319	20.7122	11.0683
29.08	15.77
35.17	11.67
27.87	14.05			Basal respiration																					Uncoupled respiration
21.18	9.38		Control	248.984	110.475	243.855	263.931	253.731	170.206	324.648	216.968	192.715	207.093	71.9811	214.891	267.512	150.439	160.532	113.202	257.601	232.965				289.482	153.979	385.014	382.838	464.597	355.479	414.453	364.46	302.387	208.762	144.515	261.25	460.512	321.768	369.489	258.297	434.698	297.181
23.66	11.61		Thymol	142.03	168.564	97.1905	128.897	144.592	131.67	110.748	208.249	120.95	133.372	133.507	43.0698	179.279	214.197	182.204	116.683	170.058	124.438	226.533	97.7978	132.571	276.336	303.76	254.283	124.231	290.585	333.414	327.625	206.782	244.766	289.985	124.853	288.892	249.266	420.707	318.621	341.561	311.921	269.07	286.302	289.43
23.76	7.19		Washout	122.255	133.77	112.59	181.917	196.708	191.929	212.303	183.255	200.803	160.598	258.418	217.16	219.718	266.072	246.718	208.367	144.177	195.885	203.897	231.469	202.153	287.145	165.026	208.359	302.261	274.65	356.178	464.418	370.133	496.194	277.155	413.271	414.96	357.741	365.565	376.01	400.395	347.741	333.764	400.39	404.598	282.862
23.14	15.52
37.95	7.45
33.85	15.67
15.47	12.08
19.54	10.58
15.48	6.73
13.43	8.11
11.3	12.46
14.71	11.85
13.43	11.46
13.28	4.78
10.66	3.87
11.68	6.49
9.97	12.45
	9.24
	15.69
	11.79
	14.53
	12.83
[truncated: 14 more columns]
