# Supplementary material for: Herbal terpenoids activate autophagy and mitophagy through modulation of bioenergetics and protect from metabolic stress, sarcopenia and epigenetic aging
Source: Nat Aging. 2025 Sep 24;5(10):2003–21. doi: 10.1038/s43587-025-00957-4 (PMC12532568; doi:10.1038/s43587-025-00957-4)
Supplement: Supplementary file 12 — Source data. [file 43587_2025_957_MOESM12_ESM.xlsx]

## Sheet: Sheet1
fig 4b Mitophagy Index					fig 4e Mitophagy Index			fig 4f m-cherry puncta
Vehicle	Oligomycin	Thymol	Thymol + Oligomycin		Vehicle	Thymol		Vehicle	Thymol
0.024	0.018	0.161	0.032		0.0147296	0.0258833		884	1508
0.037	0.04	0.065	0.036		0.0157421	0.029948		914	1690
0.016	0.021	0.017	0.02		0.0205886	0.0310946		1518	1936
0.063	0.016	0.044	0.017		0.0160367	0.0426282		1073	2192
0.067	0.114	0.089	0.042		0.0101604	0.0456084		675	2467
0.034	0.026	0.063	0.041		0.0224694	0.027053		1533	1628
0.023	0.023	0.126	0.037		0.0132455	0.0278642		799	1640
0.017	0.091	0.092	0.052		0.0150104	0.0401625		953	2739
0.061	0.004	0.011	0.13		0.01597	0.027397		1073	1344
0.042	0.005	0.046	0.039		0.0163098	0.0221327		1018	1384
0.0383288	0.04	0.086	0.045		0.0179551	0.0228799		1136	1350
0.00106963	0.014	0.123976	0.073		0.0149999	0.0210126		1232	1590
0.0489594	0.051	0.389411	0.0284669		0.0105836	0.0234506		762	1754
0.0171088	0.00628447	0.190541	0.0198155		0.0150529	0.0303243		1345	1811
0.0529065	0.019034	0.0616799	0.07275		0.0171859	0.0312871		1556	1927
0.0245259	0	0.0304703	0.0656287		0.0127534	0.0210873		965	1374
0.000194444	0.0198412	0.0232891	0.0596483		0.00802323	0.0399077		617	2262
0.027158	0.0381761	0.120199	0.00720158		0.0100363	0.0274397		799	1621
0.0309234	0.013677	0.0343577	0.0413936		0.00840346	0.0280724		787	1934
0.0146297	0.0180858	0.0976721	0.0105147		0.0110256	0.0266625		805	1494
0.0369762	0.0299363	0.0274377	0.0235224		0.0132874	0.0101167		1115	634
0.0398311	0.000205047	0.0599568	0.0322		0.00932439	0.0105469		740	649
	0.0383529	0.185618	0.0904799		0.0129257	0.0109341		997	639
	0.0614301				0.00994351	0.0104854		786	609
	0.0344203				0.0156841	0.0114143		1142	759
					0.00836781	0.0138876		599	835
					0.0114628	0.0105455		912	615
					0.0184211	0.0150018		1607	913
					0.0136188	0.0106764		1054	670
					0.0127304	0.0124744		886	734
					0.00969548	0.0149693		770	730
					0.0112712	0.0155026		1097	940
					0.00996626	0.0162382		805	958
					0.00954476	0.0141007		722	967
					0.00969842	0.0315961		774	1827
					0.00940046	0.0123643		744	628
					0.00784917	0.0121387		622	535
					0.0108507	0.0218572		761	1287
					0.00818328	0.019299		625	933
					0.00895677	0.0157539		679	778
					0.0121882	0.0172731		1231	1160
					0.0129625	0.0182947		923	1209
					0.0101202	0.0188228		899	1139
					0.0106493	0.0138141		881	861
					0.0119004	0.0191447		830	1133
					0.0110763	0.0223594		768	1675
					0.0117513	0.0192229		848	1053
					0.0123988	0.0147514		1049	893
					0.00608275	0.0149125		473	893
					0.0100482	0.0212605		803	1277
