# Supplementary material for: Herbal terpenoids activate autophagy and mitophagy through modulation of bioenergetics and protect from metabolic stress, sarcopenia and epigenetic aging
Source: Nat Aging. 2025 Sep 24;5(10):2003–21. doi: 10.1038/s43587-025-00957-4 (PMC12532568; doi:10.1038/s43587-025-00957-4)
Supplement: Supplementary file 13 — Source data. [file 43587_2025_957_MOESM13_ESM.xlsx]

## Sheet: Sheet1
fig 5c Protein amount					fig 5e Weight
	LC3-II/ LC3-I	P62	P-S65-Ubi		Weeks	Control															HFD															HF Diet + Thymol
Control	1.12531	0.158586	0.792759		0	25	27.5	27.1	27.5	27.3	24.6	26.7	26.6	25.8	27.8	23.2	25	25	24	26.8	24.3	24.5	27.3	27	25	27.2	25.4	26.4	26.3	25.5	26.7	22.7	27	25	25.5	25	26.2	26.1	25.6	25.2	26.7	26.5	24.3	25.8	27.3	27.7	25.3	25.2	25
	1.16388	0.338883	1.34821		1	26.1	26.7	25.9	26.6	27.2	25.2	26.93	26.14	25.6	28.3	22.9	24.8	25.4	24.97	26.16	25	26.9	28	27.9	26	30.5	26.8	30.7	30	26.7	29.1	24.3	28.6	26.6	28.2	26.6	28.2	28.2	26.9	26.3	30.7	28.4	27.5	27.55	28.2	29.1	26.3	27.6	27.4
	0.707155	2.87183	1.08808		2	26.35	26.9	27.5	26.6	27.5	25.13	26.8	26.3	25.9	28.95	23.81	25	26.51	23.9	27.52	25.9	27.8	29.7	29.5	27.9	33.3	28	33.8	33.2	28.3	31.5	25	30.9	31	28	27.6	30.3	29.6	27.7	29.33	32.7	29.5	28.9	29.5	29.5	32	28.3	29.4	28.9
	1.16756	0.987619	1.01801		3	27.75	27.2	28.4	27.74	28.99	26.3	27.5	26.6	26.1	29.2	24.5	25.5	26.9	24.26	28.9	26.5	28.22	29.4	30.4	27.94	34.8	27.8	33.64	33.8	28.8	31.7	26.8	30.95	28.5	30.7	28.5	30.9	29.4	27.8	29.1	34.4	29.7	30.2	30.8	30.8	33.03	29.3	30.05	29.85
	0.836082	0.643087	0.752937		4	28.2	27.5	28.3	28.9	28.8	27.2	27.2	27.6	26.2	28.7	25.4	25.9	27.2	24.3	28.8	26.5	28.5	29.8	29.7	27.8	36.3	29.4	35.4	36.2	29.9	33.7	28.1	32.4	32.1	29.9	30.6	32.7	30.8	28.6	30.9	35.4	30.3	30.7	31.2	30.1	34.6	29.6	29.7	31
Thymol	1.14969	1.40033	1.29689		5	28.9	27.3	27.8	28.2	29.4	27.4	27.3	27.4	26.7	29.3	25.8	26	27.3	24.2	28.8	26.4	30.2	31.1	31.7	28.6	38.7	30.2	37	38.6	31.5	36.5	30	34.3	34	32.1	32.1	35.6	32.7	29.9	33.6	38.3	33.3	33	33.8	32.4	38	32.2	31.5	32.9
	1.46518	0.630226	2.28236		6	29.7	27.5	29.1	28.73	29.7	28.17	28.48	27.84	27.82	30.43	26	26.2	27.54	24.9	29.18	28.04	32.3	33.8	34.18	29.42	41.1	31.94	40.17	42.3	32.56	38.2	31.6	35.8	37.6	34.3	34.4	37.9	33.93	31.15	35.2	40.79	35.41	34.1	34.66	34.19	39.5	34.31	34.96	33.3
	1.43564	0.749637	2.23967		7	29.9	29.9	30.6	29.7	30	28.9	30.7	29.2	30.3	31.6	27	28.2	28.1	26.9	30.1	28.8	33.3	35	35.4	30.1	42.2	33	41.2	43.2	31.1	36.2	29.8	34.3	39.9	36.5	36.8	39.5	34.6	32.3	37.1	42.6	36.6	35.2	35	34.6	40	34.6	34.7	34.1
	1.34932	0.632887	2.58667		8	29.8	28.2	29.5	28.9	29.9	28.1	26.5	27.6	29.6	30.2	26	26.5	27.8	26	29	29.7	34.5	35.9	36.6	31	43.7	33.8	43.5	45.5	33.6	39.7	32	37.5	41.3	39	37.6	40.1	35	32.8	38.1	43.1	36.7	35	35.2	36.1	41.8	36.4	36.3	36.95
	1.4384	0.261126	3.3846
fig 5g Averege droplets size				fig 5h Liver TG				fig 5j Protein amount
Control	HFD	HFD + Thymol		Control	HFD	HFD + Thymol		Treatment	LC3-II/LC3-I	P62
2.404	1.398	0.703		61.4947	87.7648	40.5855		Control	1.11853	0.774922
2.93	14.027	9.506		30.1004	55.3649	143.723			1.31352	1.02989
1.502	5.972	1.677		19.4815	61.9539	67.4085			0.805895	1.00628
2.165	3.369	4.675		24.6639	70.7158	39.6393			0.713379	1.28188
2.54	1.557	4.373		10.1617	182.473	65.1889			1.04868	0.907037
1.869	14.339	4.255		13.9908	61.3626	132.029			0.49967	1.15745
1.377	5.958	11.41		15.3312	148.415	64.3915			0.90852	0.902517
4.064	20.658	5.301		33.1584	167.33	98.8676			1.28989	1.01432
2.458	16.952	1.162		19.1155	44.2279	69.1493			1.00372	0.675375
2.67	3.382	3.486		40.8314	125.138	30.8693			1.2982	1.25034
2.791	10.484	10.126		49.7478	81.5543	28.4641			0.619493	1.14437
2.752	4.613	4.103		98.2353	51.6705	42.3981			1.01622	1.04453
3.564	8.84	6.144		29.9822	101.094	27.3162			1.08167	0.906598
3.73	6.766	2.544							0.863544	0.802337
	14.15								1.41907	1.10216
								HFD	0.905132	0.888063
									1.21227	0.814194
									1.00699	0.615804
									0.760627	1.08319
									0.862412	1.17444
									1.97834	0.966323
									1.42989	1.05311
									1.64937	0.9241
									1.85914	0.726094
									1.24653	1.00642
									1.08305	0.918714
									0.952667	1.0394
									1.56878	0.881084
									1.02863	0.815841
									1.50258	0.907415
								HFD + Thymol	0.523247	0.754486
									0.771567	0.566007
									0.892438	0.408898
									0.719482	0.597504
									1.00322	0.805527
									1.35517	1.16075
									0.913691	0.823222
									0.888996	0.415754
									0.681441	0.648673
									0.443071	0.755568
									0.749215	0.977605
									1.01754	0.85633
									0.652116	0.715042
									2.45267	0.684192
									1.09886	0.688324
[truncated: 1 more columns]
