# Supplementary material for: Herbal terpenoids activate autophagy and mitophagy through modulation of bioenergetics and protect from metabolic stress, sarcopenia and epigenetic aging
Source: Nat Aging. 2025 Sep 24;5(10):2003–21. doi: 10.1038/s43587-025-00957-4 (PMC12532568; doi:10.1038/s43587-025-00957-4)
Supplement: Supplementary file 14 — Source data. [file 43587_2025_957_MOESM14_ESM.xlsx]

## Sheet: Sheet1
fig 6a Relative number of puncta									fig 6c pixel intensity				fig 6d pixel intensity
Day 1			Day 10						Treatment	WT	Pink-1 RNAi		Treatment	WT	Pink-1
Control	Carvacrol 25uM	Thymol 25uM	Control	Carvacrol 25uM	Thymol 25uM	Carvacrol 25uM (72hr pre-treatment)	Thymol 25uM (72hr pre-treatment)		Vehicle	0.743989	0.42062		Vehicle	0.228368	0.183111
23	108	29	0	61	8	21	40			0.490353	0.56475			0.194677	0.305901
3	98	38	0	73	35	12	10			0.814667	0.653832			0.247344	0.177365
3	54	24	8	9	28	2	50			0.653613	0.776782			0.283438	0.22702
8	53	43	3	10	33	36	23			0.65924	0.359496			0.263699	0.172481
20	45	14	4	33	19	5	27			0.977613	0.524446			0.250726	0.119375
13	78	39	0	17	41	3	49			0.8403	0.411432			0.295378	0.0589119
16	108	64	0	28	22	42	20			0.745887	0.473797			0.229817	0.279783
5	37	65	0	13	51	55	39			0.665646	0.532584			0.0690515	0.223573
16	31	45	0	35	62	21	29			0.834133	0.498426			0.110594	0.186295
4	46	38	25	41	35	3	21			0.451566	0.640782			0.12516	0.287553
11	20	26	9	36	58	49	36			0.348362	0.576885			0.129152	0.261079
9	51	23	7	19	9	31	28			0.414648	0.655445			0.171382	0.155464
8	45	70	5	1	2	5	8			0.433153	1.01749			0.0865773	0.101044
28	68	94	0	8	33	38	13			0.370372	0.907501			0.0898427	0.0723062
14	49	112	0	11	44	67	40			0.417012	0.731682				0.054012
8	27	65	0	23	38	54	42			0.326452	1.09433		Thymol	0.183753	0.211551
12	69	79	0	71	51	34	20			0.436369	0.934444			0.239189	0.165632
22	80	37	0	33	26	17	16			0.631067	0.955054			0.279676	0.207077
46	55	22	1	12	10	13	38			0.90073	0.947755			0.346512	0.232551
35	20	28	0	33	14	11	8			0.804467	1.03097			0.174808	0.125306
37	40	104	0	10	34	12	7			0.576159	0.897936			0.260846	0.186966
20	26	46	21	38	29	24	10			0.725893	0.68074			0.178919	0.223118
21	35	23	15	22	16	14	3			0.881292	1.15398			0.178243	0.170141
6	71	30	3	20	10	6	2			0.666823	0.759625			0.378476	0.16962
3	48	13	2	38	41	17	35			0.742812	0.605307			0.234007	0.155719
0	51	26	6	31	52	23	32			0.868721	0.776706			0.229304	0.162278
9	62	23	0	65	33	42	37			0.977708	0.573262			0.233517	0.182955
12	36	25	0	46	82	36	35			0.67303	0.465254			0.293744	0.263244
8	132	99	10	4	81	69	18			0.792552	0.590809			0.218424	0.197625
6	69	105	4	16	4	36	4			0.527616	0.572602			0.318088	0.177341
14	32	110	5	68	20	41	42			0.739468	0.760928			0.202098	0.141645
13	45	6	30	74	10	44	4			0.885485	0.757282				0.167662
24	67	24	18	93	46	43	16			0.693671	0.721001				0.177493
29	66	21	12	88	55	30	13			0.972364	0.653617
22	128	18	6	14	30	37	15			1.04515	0.710545		fig 6e Activity score thymol
3	25	21	1	51	75	42	9			1.12441	0.769211			Vehicle		Thymol
4	17	27	4	47	59	64	10			1.12852	0.653706		Time	Mean	N	Mean	N
6	29	34	5	5	34	17	6			1.08544	0.300697		0	0.847883	2319	0.841892	1728
0	37	65	8	8	21	23	20			1.25048	0.655445		0.5	0.165804	2319	0.271562	1728
11	47	73	0	1	11	27	12			1.18012	1.01749		2	0.0745106	2319	0.123056	1728
3	27	69	3	34	12	16	31			1.18514	0.907501		4	0.0934929	2319	0.148495	1728
6	28	33	6	72	1	55	16			0.772882	0.731682		6	0.0852091	2319	0.14842	1728
6	47	21	4	23	17	37	22			0.662314	1.09433		8	0.108719	2319	0.174867	1728
10	36	20	3	18	22	44	4			1.12836	0.934444		20	0.208206	2319	0.289207	1728
18	53	25	8	36	27	62	30			1.00135	0.955054		32	0.160276	2319	0.239925	1728
9	40	34	26	27	34	18	6			1.16954	0.947755
26	26	14	18	2	41	25	22			0.968764	1.03097		fig 6f Activity score carvacrol
3	33	20	4	2	28	33	26			0.505541	0.897936			Vehicle		Thymol
23	7	23	1	23	12	24	5			0.677122	0.68074		Time	Mean	N	Mean	N
2	36	24	0	6	40	36	23			0.655276	1.15398		0	0.64996	2266	0.701126	1980
1	45	20	0	17	27	31	15			0.41278	0.759625		0.5	0.137006	2011	0.267108	1570
2	34	16	0	26	52	48	43			0.379228			2	0.150708	2345	0.197891	1669
2	41	19	0	9	26	65	3			0.565049			4	0.156368	2310	0.177487	1727
11	55	51	3	2	30	52	14			0.509915			6	0.116403	2427	0.152267	1707
9	41	55	2	15	24	73	12			0.564567			8	0.127074	2341	0.183287	1652
15	16	26	7	11	31	55	19			0.641218			20	0.211748	1882	0.317978	1390
9	26	34	16	5	32	16	17			0.856491			32	0.17705	2139	0.265197	1676
3	39	58	3	3	61	27	17			0.423319
4	67	30	9	9	88	81	41			0.400434			fig 6g Activity score daf-16
5	57	7	6	29	78	61	31			0.682555				Vehicle		Thymol
14	82	15	1	26	37	7	24			0.66772			Time	Mean	N	Mean	N
22	19	8	18	7	23	23				0.618701			0	0.836643	1677	0.846242	1791
28	23	12	32	65	34	42				0.442294			0.5	0.207531	1677	0.135734	1791
3	50	45	0	46	2	17				0.631067			2	0.103393	1677	0.0854865	1737
33	31	19	20	18	5	21				0.90073			4	0.0765832	1677	0.0637409	1791
31	46	8	18	34	7	10				0.804467			6	0.107639	1677	0.0710106	1791
6	38	12	17	49	4	23				0.576159			8	0.0892188	1677	0.060871	1791
34	53	12	2	63	34	33				0.725893			20	0.107865	1677	0.102641	1791
2	29	30	13	84	6	21				0.881292			32	0.109422	1677	0.0867783	1791
25	62	25	2	34	16	18				0.666823
48	84	38	1	18	40	13				0.742812			fig 6h Activity score daf-16
24	1	18	0	21	27	17				0.868721				Vehicle		Thymol
1	32	19	9	42	13	12				0.977708			Time	Mean	N	Mean	N
0	26	31	0	29	35	15				0.67303			0	0.837514	1275	0.775846	1295
23	71	33	23	21	24	20				0.792552			0.5	0.0624784	1275	0.0645328	1295
18	75	48	21	22	31	34				0.527616			2	0.0888314	1275	0.10088	1295
24	77	36	22	26	18	36				0.739468			4	0.112667	1275	0.110417	1295
39	65	49	36	69	39	22				0.885485			6	0.147655	1275	0.116463	1295
6	23	35	11	18	34	45				0.693671			8	0.151286	1275	0.172767	1106
1	63	37	1	6	33				Thymol	0.597378	0.304871		20	0.180902	1275	0.163459	1295
7	21	5	1	47	17					0.615385	0.308745		32	0.200078	1275	0.180363	1295
1	56	15	10	35	14					0.462068	0.306941
23	43	24	27	68	38					0.7425	0.599179		fig 6h Activity score aak-2
31	32	41	33	38	10					0.719786	0.811815			Vehicle		Thymol
2	25	0	5	23	7					0.60405	0.291296		Time	Mean	N	Mean	N
1	17	0	3	15	19					0.671738	0.534841		0	0.650212	2500	0.57521	2234
12	23	2	4	7	66					0.668954	0.28862		0.5	0.24792	2091	0.122285	1943
0	41	65	28	8	38					0.887657	0.31843		2	0.2079	2310	0.145292	1748
20	35	31	12	5	32					0.802384	0.518209		4	0.118687	2476	0.125552	1792
52	28	11	7	12	16					0.983138	0.817714		6	0.128021	2441	0.123373	1850
57	49	42	17	21	21					0.911919	0.50961		8	0.128844	2145	0.135762	1831
13	52	18	1	15	38					1.04948	0.944086		20	0.283296	2075	0.215377	1603
20	61	29	23	38	42					0.876585	0.511085		32	0.262748	2129	0.235548	1568
14	57	16	0	10	38					0.842484	0.895113
15	55	20	0	6	33					0.891684	0.352044		fig 6j Activity score skn-1
23	11	41	18	29	31					0.882063	0.681744			Vehicle		Thymol
17	15	24	2	28	37					0.720761	0.40092		Time	Mean	N	Mean	N
36	10	43	0	39	22					0.833358	0.540152		0	0.809994	1800	0.83348	1497
18	28	54	1	59	41					0.813513	0.398186		0.5	0.143072	1800	0.169225	1497
27	17	32	6	63	21					0.788959	0.768547		2	0.0815739	1455	0.155297	1497
16	37	18	1	56	27					1.31515	0.517994		4	0.0970278	1800	0.171743	1497
17	34	47	11	24	42					1.15121	0.701235		6	0.109567	1800	0.231202	1497
23	46	61	25	14	27					1.11687	0.571524		8	0.0821444	1800	0.205865	1497
38	32	12	0	35	17					1.21617	0.968673		20	0.196111	1800	0.301236	1497
41	29	23	7	72	19					1.0746	0.916843		32	0.158756	1800	0.262398	1497
48	53	46	7	79	52					1.28636	0.860352
31	58	35	4	68	33					1.1087	0.994508		fig 6k,l Activity score Thymol
44	61	37	3	25	45					1.22838	0.613317			Vehicle		Thymol 25 µM		Thymol 50 µM
25	23	48	1	81	16					1.29264	1.05457		Time	Mean	N	Mean	N	Mean	N
53	32	69		63	25					1.20655	0.934709		4	0.8282	1068	0.8256	1029	0.8388	1044
28	24	24		41	9					1.14006	0.930409		7	0.652	915	0.7283	915	0.7283	924
16	52	39		37	19					1.07575	0.889083		10	0.4654	729	0.4983	756	0.5134	747
4	21	98		43	20					0.85875	0.960996
2	1	18		28	26					1.46302	0.898304		fig 7m Damaged myofibrils
7	33	37		17						1.03866	0.956159		Thymol (µM)	%
8	0	12		24						1.10756	0.865285		0	65.2	67.9	73.4	68.6	75.5	68.2
49	47	28		28						1.46437	0.916944		25	42	51.3
36	28	14		14						1.29681	0.883637		50	56.7	59.4
46	7	29		26						1.40358	0.578943		100	68.1	60.5
51	24	35		21						1.37795	0.763635
24	7	42		11						1.26213	0.419054
7	42	10		17						0.791957	0.526265
32	31	24		43						0.741822	0.416966
3	3	17		35						0.525656	0.277566
11	6	37		26						0.533732	0.596006
12	2	41		14						0.673525	0.630446
30	37	36		38						0.801692	0.556009
32	7	28		13						0.492733	1.1545
29	15	17		26						0.608228	0.491227
48	1	5		9						0.887657	0.679327
21	32	7		8						0.802384	0.968673
5	20	34		21						0.983138	0.916843
12	16			41						0.911919	0.860352
16	43			36						1.04948	0.994508
10	51			21						0.876585	0.613317
1	65			20						0.842484	1.05457
6	38			32						0.891684	0.934709
13	5			22						0.882063	0.930409
16	22									0.720761	0.889083
0	0									0.833358	0.960996
0	6									0.813513	0.898304
0	25									0.788959	0.956159
0	11										0.865285
0	7										0.916944
1	3										0.883637
0	7
2	18
0	25
3	42
	36
	32
	29
	41
	20
	5
	26
	2
	3
	20
	2
	2
	59
	6
	14
	17
	1
	7
	4
	7
	2
	1
	2
	10
	2
	23
	35
	55
	10
	2
	8
	16
	9
	18
	20
	37
	53
	32
	56
	33
	14
	4
	4
	6
