# Supplementary material for: Herbal terpenoids activate autophagy and mitophagy through modulation of bioenergetics and protect from metabolic stress, sarcopenia and epigenetic aging
Source: Nat Aging. 2025 Sep 24;5(10):2003–21. doi: 10.1038/s43587-025-00957-4 (PMC12532568; doi:10.1038/s43587-025-00957-4)
Supplement: Supplementary file 15 — Source data. [file 43587_2025_957_MOESM15_ESM.xlsx]

## Sheet: Sheet1
fig 7b BioAge - Age			fig 7d Relative frequency				fig 7f Running distance					fig 7g Norm Running distance
Control	Thymol		Bin Center	Control	Thymol		Control		Thymol			Control	Thymol
-0.24966	-0.2688		0	0.356308	0.0868885		Baseline	12 weeks	Baseline	12 weeks		-83	324
0.069816	-0.19094		250	4.3759	3.29307		217	134	497	821		212	371
0.038988	-0.22627		500	6.81439	5.73464		289	501	478	849		150	238
-0.04561	-0.28997		750	8.88542	7.10748		261	411	237	475		-50	415
-0.13588	-0.17922		1000	10.2884	10.3919		190	140	324	739		-272	151
-0.03093	-0.24988		1250	11.4575	11.5996		314	42	144	295		1	339
-0.00131	-0.10668		1500	12.0922	11.3476		269	270	489	828		149	480
-0.15213	-0.3285		1750	12.2258	10.4006		201	350	216	696		-188	-48
-0.39053	-0.06927		2000	10.9008	8.88001		576	388	238	190		103	55
-0.24828	-0.30357		2250	8.86316	8.01112		382	485	205	260		-135	81
	-0.12258		2500	6.19085	7.08141		238	103	275	356		-60	530
	-0.29278		2750	3.65215	5.72595		403	343	283	813			284
	-0.21877		3000	1.94856	4.14458				273	557			567
			3250	1.03552	2.81519				177	744
			3500	0.523327	1.85073
fig 7e CSA			3750	0.256096	1.04266
Thymol	Control		4000	0.133615	0.486576
2650.3	646.66
2264.1	3322.7		fig 7h Grip strength					fig 7i Norm Grip strength			figure 7l protein amount
1270.7	1871.9		Control		Thymol			Control	Thymol		Control	Thymol
2075.2	3080.2		Baseline	12 weeks	Baseline	12 weeks		-40.3	28.6		0.923049	1.27967
2463.8	1358.6		123	82.7	70	98.6		-33.3	-2.4		0.989636	1.18639
2562.9	783.11		78	44.7	86	83.6		-21.8	-48.5		1.16508	1.15048
1127.1	1688.4		92	70.2	165	116.5		-99	-32.4		0.922237	1.01158
425.63	3319.4		171	72	132	99.6		-67	14.3		1.01714	1.04391
1083.5	2732.8		146	79	75	89.3		-91.5	-13.7		1.1472	1.58817
1305.4	1401.9		154	62.5	112	98.3		-34.9	-39.6		0.906495	1.39708
2297	2375.1		123	88.1	118	78.4		-36	-85.4		0.831112	1.5024
933.39	834.63		114	78	159	73.6		-78	15.3		1.09805	1.42342
2577.1	1621.2		153	75	78	93.3		-47.8	-2			1.02822
1678.8	1945.2		138	90.2	104	102		6	-20.3			1.16708
869.81	3144		97	103	110	89.7		-46.8	13.5
2468	2594.6		136	89.2	142	155.5			-43.9
2141.7	2213.4				156	112.1
1094	2049.6
1019	2052.2
1321.4	890.35
1370.7	495.2
2059.5	2718.4
2763.1	2888.4
1829.3	2063.6
2448.4	1931.3
792.54	2449.1
1454.8	1716
726.58	2102.5
1101.6	1354.6
1697	1886.3
849.97	911.27
2841.8	3072.1
1740.5	1431
720.47	2329.8
2040.9	3133.1
1604.3	2265.4
995.12	2848.8
1714.2	3119.2
1754.8	1429.5
1529.5	2186.5
1329.2	2641.2
2701	2648.7
2334.4	2924.1
1646.8	2925.1
1414.2	988.27
1817.2	1842.4
1479.9	2119.5
2206.8	2657.4
1316.1	2445.6
970.88	1913.7
1022.2	2559.3
2450.9	2238
2474.5	2988.8
3041.5	1334.1
1846.5	1712.8
1767.5	2285.1
1544.9	2111.3
1123.6	2099.9
2392.6	2398.9
977.82	1477.7
2258.4	1475.8
1775.6	2482.7
3160.1	1392.5
2222.7	675.66
2880.5	2537.1
2871.3	2531.8
2626.9	2742.1
2659	2363.7
2651.4	2702.8
2052.2	1124.1
3200.8	1671.9
2539.9	1951.1
1772.2	1938.9
1811.7	1891.3
987.35	1948.7
1257.5	1829.7
1872.7	2023.4
1135.9	1238.3
4828.5	3008.2
2010.2	2811.2
750.3	1889.2
1734.9	2554.1
2518.3	2451.3
2246.5	2069.7
1487.1	1228.6
2916.5	1500.1
2935	2316
2477.5	2550.7
2539.1	1515.4
1575.4	2501.1
3106.1	1841.4
1801.9	1255.3
2453.8	840.79
1342.9	2080
3256.9	2220.2
2076.3	3331.9
1588.8	2346.8
1503.1	1139.5
1447.4	1809.8
1431.8	1305.6
2091.7	2540.2
1533.4	1021.3
1666.3	2248.7
2140.2	650.28
2533.3	1930.6
2812.8	1307.2
2976.2	2164.2
3108.1	2395.7
1377.5	1708.4
2019.1	1710.5
1946.6	1445.9
1262.1	2512.9
2997.9	1862.6
1012.2	2693.3
1001.1	1448.5
1820.4	708.02
2386.4	2064.6
1870.8	1785.1
1823.2	1249.7
1034.5	2854.1
1260.2	2033.5
1358.9	654.84
2697.5	1832
1468.5	1950.5
1795.6	1217.7
2284.7	2498.9
1974.9	991.68
1403.7	1992.7
2728.1	1783.9
2778.2	2320.3
650.9	1740.1
2860.2	2377.4
1972.1	1793.4
1693.2	2406.5
1214.6	1588.5
2431	2831.8
1623.9	2486.1
2359	2523
1814.3	2442.1
1677.5	1329.8
2581.5	2026
2419	576.86
1440.9	2972.2
1797.2	1779.8
1402.4	1326.4
2367.7	1801
3092.7	2345.2
1355.7	2349.2
2071.6	1894.8
3047.1	2588.8
2415.7	1472.4
1985.6	2336.4
1974	1053
1749.9	2442.7
740.56	2259.7
988.95	1913.5
2052	906.71
2281.7	1733.7
3042.1	2630.3
684.74	1782.7
1940.7	1183.5
1632.1	2131.2
2697.9	1638
1187.5	1555.4
1943.4	2318.4
1226	2078.3
3264	1876.1
1327.9	799.05
929.04	1845.5
2078.5	1465.1
1680.5	1589.7
929.72	1605.3
1653.1	1213.9
1880.2	3469
3317.5	2548.7
1720.7	2287.5
868.77	3379.4
2593.1	1094
1931.2	2094.7
2096.2	2814.1
3819.4	2284.5
1795.7	2776.8
2294.5	2307.4
2368.3	2427.4
1903.9	3081.6
1637	1915.1
2250.6	2612.1
1026	1562
1286.9	1411.5
2866.5	3879.1
2409.2	802.63
1621.5	1912.5
3266.9	1866.5
1948.1	1682
1652.1	854.67
2642.9	1431.4
3636.1	2091.1
2294.5	1996.6
1128.1	3052.6
2187.3	2035.8
2667.1	1104.9
1087.9	2986.3
1750.4	2603.3
1860.5	2368.6
2612.6	2358.9
2264.5	1984.7
2099.3	2548.3
1582.2	1924.6
1051.1	1745.9
3257.9	2728.7
735.18	2569.9
1834	2889.7
1900	2071.6
1557.4	2213.4
1873.9	2322.8
2185.2	2812.6
2029.6	2780.4
2461	2256.4
2139.8	1340.9
2821.5	2635.1
1730.2	732.05
1490.9	2593.8
2581.5	2098.4
2834.4	546.2
2391.8	1637.4
2659.8	2478
1973.6	2063.4
2128.5	2185.1
1963.9	3560.6
2627.4	2030.7
2353.1	2775.1
2027.6	1820.8
725.88	147.27
1310.3	1057.8
1862.3	1125.3
2703.9	2984.7
2527.8	1895.8
1608.9	1100.5
2288.7	1171.9
1182.1	2432.7
2252.6	1335.2
1779.5	1115
1512.7	196.26
2924.4	2316.8
1455.7	2327.2
3951.9	3001
879.02	1756.5
999.41	525.18
2070.5	2228.6
329.17	1975.3
1136.6	2455.2
2763.3	1533.2
2161.1	2465.5
1590.5	2717.7
2126	2515.2
2337.9	1977
2452.1	2568.7
2808.2	1013.6
1099.8	2306.4
3343.6	1252.8
1314.5	2752.1
1061.7	2935
787.89	2428
2231.3	2111.8
2638.3	1269.7
1082.3	1569.2
2314.7	1851.4
471.46	1016.7
1607.1	2883.1
2638.4	2063.2
551.88	1186.6
1676.2	2247.4
2262.1	2739.8
2779.8	2420.8
1862.2	2238.6
2011.4	3086.3
1614.6	1218.5
1069.5	2130.4
907.66	1553.7
2412.9	1357.5
1998.7	2040
1402.4	2367.4
1725.6	1105.5
534.89	608.55
2711.4	1770.6
1947.2	1297.4
1873.2	2310
1623.3	3056.2
2778.8	2819.9
1510.4	1388.5
2808.4	2750.3
3112.7	2571.5
691.11	1676.8
2202.2	1860
2931.4	2553.8
2342.6	2307.1
1928.7	1832.8
2564.3	2391.9
2124.8	2763.8
1771.2	3551.3
1385.4	2699.9
2062	1973.1
1771.7	1945.1
2189.2	2953
1806.1	1277.6
2383.8	2999.6
1744.3	812.52
2320.8	2186.6
2852.1	2338.2
1553.6	1782.8
2493.9	2693.9
1984.6	1209.6
951.31	2139.9
3454.7	2125.8
3857.8	2375.4
1453.6	699.48
2066.7	2397.7
2547	2923.4
1856.4	1503.7
1735.7	837.63
1505.7	578.2
3406.6	1756.4
1079.9	1594.1
3455.1	2003.4
2717.7	2058.1
3067.3	2302.1
1756.6	646.92
3351.4	1799.3
2540.6	2272.8
3144.2	1434.5
681.74	2745.5
1602.6	2205.3
3376.8	2633.7
2876.8	1169.2
1960.5	2305.3
1975.5	2150.9
1796.9	2618.5
1779.3	1676.9
1839.5	2188.2
2454.9	1748.2
3655.3	1505.7
1834.2	1349.4
2997	792.79
1132.1	2203
2105.5	2539.8
1705.9	2166.6
1859.5	1712
920.86	1931.2
4267.2	3050.2
1206	2642.2
1541	1866.5
2267.1	1157.5
1089.8	2795.1
1580.3	1976.6
2199.3	1593.3
1634.6	820.7
1556.9	2409
2681.8	2503.3
2712	1072.9
3621.3	545.48
1515.2	1176
1440.7	1929.2
2057	1209.7
2043.9	2559.6
3318.5	2053.4
895.49	2184.1
2120.7	971.23
1511.9	2192.6
3017.2	2516.9
1801.5	3743.2
1202.7	2446.4
3106.8	2251.2
2218.8	2297.9
1957.7	2796.4
2695.5	2164.3
2730.7	2233.1
2129	2560.6
1281.6	2805.2
872.08	3119.1
1440.1	2063.3
3462.5	2144
1691.8	896.72
1607.7	1792
862.97	2444.3
2180.2	2238.4
1060.3	2629.7
2156.5	1866.2
1472.5	2393.1
2450.2	2203.4
2490.8	2245.8
2270.7	2104.9
2976.9	1834.1
1247.8	2323.1
1715.5	2078.3
2313.8	1319.9
589.31	2953.2
2867.4	2420.6
1113.3	2476.7
396.02	2844.2
411.39	1695.4
1354.8	2346.4
1349.6	1926.5
1345.8	1812.9
1967.3	1923.4
599.2	1613.3
2358.1	2126.8
2724.9	1540.1
975.8	1117.7
2112.1	2119.5
2742.3	1997.3
765.6	1829.1
1487.8	1313
1772.2	1834
3589.2	1664.3
1925.5	2381
1841.6	1600.9
2144.5	2211.8
1278.6	2568.2
1608.6	2739.6
3716.1	3057.9
1932.4	1984.6
1431	2693.9
2799.6	2368.8
1570.6	1388.2
2457.2	2316.1
2806.9	2432.6
1874.9	2918.6
2713.5	1696.3
1326.6	1940.1
2643.5	2478.7
1629	2787.5
1398.4	1033.2
1567.5	2247.3
1175.8	1676.5
2382.9	1893.8
1275	1639.6
2741.9	2189.7
976.45	1074.9
723.06	1737.4
3539.9	658.15
2853.9	2814
420.77	3192.8
1128.6	2452.6
1017.1	2628.9
2712.9	1480.2
1418.7	1634.4
1747.3	2527.9
2865.5	2557.5
1951.4	1453.4
1437.5	2736
3161.5	1756.9
1945.3	760.42
2392.7	2834.1
1412.4	1433
1423.4	1956.1
1796.8	1856.6
722.7	2351
2079.1	2077.5
2069.6	853.12
2854.6	2163.2
1979.1	2163.9
1987.2	2105.8
1610.9	2666.4
1342.9	2407.5
1917.2	2383.9
1753	3144.6
2498.7	951.71
1878.2	2766.9
1727.4	2129.9
1812.4	2355.2
1383.2	2374.3
2344.4	2214.2
1251.6	2780.9
2318.3	2388.4
1945.9	2718.8
2742.4	777.05
1529.8	3213.3
2829.3	2412
2527.6	2737.5
1313.8	1986.1
2544.9	1210.3
1383.6	1896.1
2371.9	2558.6
1536.8	1779.6
2609	705.38
2423.2	2135.5
3434.9	1582.8
1711.6	3114.5
3550.1	2576.2
2084.5	1430.2
2328.4	785.8
2587.3	1694.9
732.85	878.18
1679.1	1404.6
1039.7	2634.6
2690	2763.6
2271.3	2168.2
1365.2	1667.2
1520.4	2029.8
3021	1569.6
2984.3	1576.3
3556.2	2115.6
3007.3	1893.2
1933.4	3213
1523.4	2642.9
730.52	2856.4
2005.3	1185.2
1764.5	1712.4
2483.7	1947.8
459.77	2928
2354.2	1790.9
2240.1	1988.3
2074.3	2153.8
806.84	1808.9
1688.1	1418.8
2761	2210.3
864.01	2961.4
1137	1657.9
2011.6	2401.4
2218.1	828.1
2885.8	2536.9
672.68	1869.4
870.32	2453.3
1727.5	1846.7
1446.3	2019.7
1029.7	2325.5
1449.1	1752.7
3043.4	1473.6
1588.2	1119.3
1800.1	1255.1
2592.4	2682.7
2585.7	1562.9
2579.3	1021.6
2303.1	2531.6
1862.4	2345.7
2643.8	2316.7
2490.7	2867.6
756.11	2387.2
2070.5	1702.1
3121	1003.9
2161.7	2253.5
583.93	1853.4
2669.4	1079.9
1576.1	1757
2006.4	1535.9
392.55	937.21
1086.5	3266.1
884.05	2293.6
1443.5	2645
1734.5	1777.7
2883.1	1964.5
2539.7	2647.9
1776.1	849.02
2860.1	2279
1328.9	2236.7
1316.9	815.26
2575.9	2447.4
1990.4	1812.5
2957.6	322.81
2865.6	156.18
2381.8	1022.9
2203.6	2027.8
1250.4	2032.5
1846	1888.4
1388.4	2893.5
1951.8	1531.6
1927.7	2094.4
2444	960.23
1165.8	1998.1
2207.3	1552.8
2921.2	2044.5
1520.7	2091.7
2459.5	1886.1
1521.9	3870.5
2464.3	817.99
1944.8	1792
2519.2	1402.9
1897.9	1686
2231.3	1697.1
2457.1	2817.3
2201.9	2665.4
2245.3	906.64
2571.7	1215.1
1263	774.84
2257.2	1775.7
1649.2	2059.5
2242.3	1175.9
2583.7	2509.5
2576.3	1842.4
1725.7	673.01
2570.9	1582.2
1955.3	1273.2
1058.7	434.94
1495.6	2711.2
2616.2	1633.7
938.42	871.76
2620.7	837.93
1376.2	1148.8
2787.6	579.22
1800.5	1083.5
1962.9	692.28
1931.6	3425.7
1854.4	1265.3
3010.2	2227.7
2872.9	1490.5
2620	2365.2
1382	2883.3
1102.9	1624
1555.9	2112.7
2196.3	1810.2
2036	2106.1
1983.8	1467.2
2836.7	1210.7
1559	2291.5
2119.9	961
2308.6	3158
2059.3	1407.8
3478.9	2034.1
3052.1	2089.1
716.95	794.59
1521.8	947.23
3011.2	2151.4
535.77	685.8
2683.5	2438.8
2196.6	1114.8
2270	1271.2
2134.7	2139.9
3733.5	683.1
3689.9	975.46
1669.8	1257.8
1452.1	779.18
1254.2	1373.6
4632.2	1954.3
1972.6	901.46
2242.3	1011.3
2595.3	1482.2
1399.1	922.69
1355.1	2715.8
3604.4	523.32
2244.4	1584.5
2806.6	2718
1561.4	292.24
1839.8	407.7
1566.9	3361.4
2368.1	2098.9
1109	181.02
1634.7	1131
897.77	405.42
2430.4	536.94
2039.7	1049.8
2700.3	2882.4
1806.7	3097.6
2012.1	1273.3
1361	1107.9
3452.6	1132.9
2519.3	1256.1
3196.9	1562.2
869.74	1529.2
2674.6	2806.7
3321.2	1256.9
860.12	1001
2251.2	891.04
2812.7	1335.9
1362.2	154.23
1803.8	807.22
2207.9	2037
1378.3	1401.8
2783.5	2211.7
2619.5	559.93
1881.7	2540.1
2348.9	555.48
1394.9	1722.6
719.44	2922.4
1726.3	348.99
2100.3	248.48
2237.6	1608.1
1808.8	1582
3029.3	1473.7
2259.1	515.5
2398.4	2200.9
1225.5	1689.8
2375.2	1078.7
1511.2	1351.6
1306.5	1874
1414.3	1624.1
1068.1	796.45
1870.3	1504
897.51	2426.7
2054.2	1492.8
1757.1	1630.3
2517.9	2268.7
1747.5	939.78
1104.5	555.58
2423.7	3148.3
1785.4	1269.5
2192.8	3468.2
2317.8	1548
2935.7	1293.4
1736.5	871.84
1132.8	885.62
2480.3	3205.7
914.03	1216.3
1240	1620.2
2601.8	2991.4
2350.6	2767.3
1309.3	363.24
406.37	2118.3
1001.3	1278.8
2092.6	1548.8
1183.2	1531.2
136.6	2204.4
729.74	1729
1528.8	683.37
4017.3	1853.5
2558.5	735.21
2275.2	2517.3
2241.9	2049.3
1309.2	272.72
1335.2	1709.3
162.33	2125.2
2140.6	1760.1
1402.8	1655.2
1614.6	959.93
669.05	1705.3
1261.8	1143.6
2487.8	2875.7
1853.9	2890.5
455.67	1778
1919.1	2495.8
1207.8	2225.8
877.66	1786.8
2981	2618.9
1710	1053.6
1344.9	1851.7
3085.6	2443.7
3517.6	1645
2722.8	2195.8
937.02	1794.9
2263.5	1652.4
1931.4	1578.7
364.02	1913.3
2109.8	2482.7
284.48	2488.4
1832.1	859.1
2685.8	1467
882.91	1627.3
1436	1457.7
3020	2430.5
378.62	1305.8
1279.9	1498.7
2386.1	1360.5
2553.4	2008.2
1712.7	1059
2231	1874.8
1467.5	3799
694.58	1438.6
2502.8	1608.3
2139.6	1737.8
1825.2	1147
1091.9	363.22
812.54	428.49
156.75	750.89
1049.3	1889.3
2172.1	1335.2
2592	553.04
1970.6	1257.5
1869.7	1404.6
977.72	1201.7
3302.8	2978.4
1411.3	2172.4
1342.2	801.12
2416.8	1099.3
1968.9	2037.2
1519.9	1729.4
1866.4	1253.9
1651.3	1017.1
1964.4	688.79
641.82	963.39
2446.7	1213.7
1790.9	888.36
1760.4	810.48
1525.1	493.55
1469.8	2210.2
2191.9	2843.9
2831.1	2164.9
1712.5	2088.3
2263.5	1827.2
2008.4	2725.4
2672	1347.8
998.12	1571.3
2298.9	1116.7
708.25	3109.2
770.75	527.36
1301.7	254.75
1690.6	3474.9
634.98	406.25
366.09	1491.3
1398.1	2701.8
1033.3	2441.7
328.55	2126.7
494.14	1853.5
1050.4	1770.5
1786.3	1616.8
3804.4	688.81
823.88	1973.9
1939.9	2068.6
1210.8	1671.9
888.24	2993.5
860.85	1920.1
1981	1703.4
469.49	1785.5
1555.7	620.87
1509.8	1606
1014.6	1130.5
1971.3	915.18
1904.1	1166.1
1217	2888.9
1765.5	1615.5
1841.5	792.64
1764.2	1648.8
419.47	943.14
1477.2	1277.3
1381.3	970.65
2785.1	489.56
1945.3	244.19
2112.1	1975.4
1872.7	3357.1
2280.5	932.47
595.11	1354.9
2814.3	2657.2
2194.8	1927
449.71	1192.3
1128.1	2088.2
439.87	1497.6
1395.4	497.69
2409.8	3007.4
1660.3	1222.2
2643.9	390.93
1696.5	1609.8
1875.5	963.13
2014.5	1771.8
1450.8	3602.1
1754.9	3134.8
3037.4	1944.2
2303.8	1162
2364.8	352.71
1798.2	1613.6
1677.1	1341.2
1731.6	314.97
3459.8	813.95
2236.8	2366.2
999.93	738.23
2649.7	1226.7
2541.4	1831.8
2072.8	971.2
2347.7	2497.2
1925.8	995.18
2313.3	1783.3
1604.4	1547.7
1889.8	2699.9
1618.4	1230.1
2214.8	1533.3
1195	1819.3
564.35	1390.9
1848.8	3050.6
3262.2	2109.1
2662.1	1927.9
2450.8	2978.5
1393	982.49
1612.4	1860
2285	618.7
1585.4	3153.8
2152.4	281.42
2709.9	1738.5
2728	2634.1
949.16	1040.9
1782.3	1746
1049	1611.9
1365.3	1324.5
1197.1	2111.5
900.87	1556.9
2292	3303.2
942.66	1445.4
2764.7	932.28
946.75	1655.9
995.32	1120
1362.1	1096
1798.1	1811
2900.5	1513.8
892.17	1501.3
1757.7	1231.3
2750.6	1187.5
162.85	3086.3
1396.7	1936.3
757.75	2813.2
2654.8	1764.4
3669.8	1431.6
2486.2	1171.5
1557.1	2121
2102.2	514.47
1736.5	1187.1
2180.1	955.6
2591.2	2076.7
228.04	1847.2
2610.5	1342.7
1859.7	1453.5
1320.2	329.36
957.17	519.69
2337.3	569.15
1615.5	1499.7
3085.4	208.82
2748.3	1485.7
2779.6	389.58
1889.9	1159.2
2771.2	2609.9
1087.3	1318.8
1412.3	766.15
996.41	713.87
2862	910.62
1424.9	1340.2
1700.5	3170.1
2976.2	2023
935.83	190.8
431.33	2446
1140.6	1356.8
446.92	2475.1
1315.9	610.64
1263.4	749.02
1310.2	2386.6
691.68	930.71
2561.7	1600.6
1519	1463.5
2562.9	1751.9
3846.1	3245.5
122.31	2128.3
889.38	557.78
2542.9	2294.4
2769.3	547.76
1400.2	955.77
2235.1	2680.5
855.98	1844.7
1400.3	1441.9
402.44	1413.4
3073.8	3104.7
2619.5	555.48
2051.4	931.61
291.94	1598.2
2397.6	1076.3
2426	2142.5
389.85	3258.3
956.12	1722.8
1582.1	1463.3
663.15	2096
2364	1433.4
1974.1	2327
2474.5	1438.3
3374.5	1864.7
3388.3	958.47
1770.4	1638.3
1006.3	1721.5
3071	2074.2
2101	223
2243.3	978.96
556.22	378.5
1025.1	1067.2
1200.9	2100.5
854.63	2079.8
1515.7	1465.6
1889.8	1683.9
1319.6	891.53
2769.1	912.38
2309.2	333.87
1893.3	1867.4
1095.8	1220.2
1800.7	1992.1
1209.4	1652.1
1481.6	1339.8
2108.8	1028.6
1257.4	656.19
2251	1814
2014.2	2291.9
1407.7	1571.6
744.6	3022.6
1500.6	1061.6
2279.7	1762
2793.2	1682
1314.5	2340.3
1022.7	1428.7
1118.6	1586.7
1177.6	1540
2385.4	1092.5
2324.8	1433.5
3216.3	2983.1
3874.5	710.14
397.21	393.39
3090	1541.9
421.39	1779.4
2194.3	1352.2
187.29	1284.3
2382.1	2565
721.82	2109.6
2569.9	1311
1098.6	854.5
1472.8	880.49
2360.8	1905.7
300.07	1670.4
900.41	2658.3
2569.8	2083.5
1909.7	388.5
309.65	1294
662.32	458.44
2791.4	880.23
1772.8	1106.3
1328.3	895.97
1748.9	2395.9
2052.8	1809.4
4476.7	1513.6
3040.6	1887.7
703.12	1588.5
1895.6	1633.4
1183.2	2076.7
987.24	1646.3
1934.8	1249.1
2385.3	1335.8
2155.1	1567.9
854.37	1405.4
2313.7	1975.5
1507.8	738.93
2671.1	652.66
1173.5	2279.6
1367	1474.7
1376.9	953.48
1758.3	768.01
1531.9	1406.6
2171.1	2131.4
1915.9	1701.7
2841.8	1975.2
1935.9	2938
1825.5	2205.6
2561.8	2302
936.03	723.7
2178.3	1990
1962.1	1463.1
1990.6	2031.8
1698.2	2150.1
1140.2	1170.1
1318.9	1044.3
2063.2	1221.3
496.31	494.3
2018.1	2175.6
1147.9	2082.3
2315.7	2282.5
378.62	971.09
2324.1	1256.2
2924.3	2499.9
471.41	1430.3
3042	1083.1
1073.2	2380.2
2578	2226
2035	1914.5
556.69	1931.7
3416.1	2352.1
1850.5	2092.8
1151.3	2155.9
2877.1	1919.4
1297.5	816.03
1167.7	519.9
117.52	1778.3
2521.1	591.85
2485.2	1761.4
2633.6	1425.4
2135.3	830.9
1439.1	1924.2
2639.3	2022.6
1227	2415.4
2599.3	2017.5
796.64	995.41
1067.6	105.79
133.49	1843.7
1595.2	2501.2
1693.2	732.01
2596.1	2167.9
2165	1145.5
1658.8	527.09
1744.2	2105.8
1803.4	1202.2
3041.2	2475.2
727.88	2499.2
323.01	1872.8
1928.5	1248.5
3085.1	996.51
160.16	1356.5
2189.3	1189.5
1707.8	397.72
4246.3	2110.9
2080.8	2516.7
570.36	2289.8
1232.2	1555.9
1012.8	1365.8
232.91	500.96
1095.5	1986.3
1833.7	1447.4
1743.4	2583.8
1237.5	1539.5
1345.5	2287.9
2718.1	1804.4
1705.5	1859.9
2501.7	1759.9
2169.1	1863.5
920.86	1083
1297.3	2191.4
2117.7	1203.4
3058.1	1727.8
2300.8	2812.4
1241.2	331.77
878.4	2000.5
573.73	1281.9
1537.7	2345.9
1855.9	895.35
927.7	572.04
2675.7	978.1
1819.7	2304.7
1250.4	923.62
1083	1864
2219.6	2635.5
1266.1	842.76
1094.5	1431.9
2676.6	2020.7
1790.6	960.84
2616.4	989.79
1897.3	1383.9
3456.4	2104.5
869.7	2376.5
1568.1	1671.4
2522.4	1431.1
2239.7	1330.4
949.17	1680.1
1561.3	2201.3
1479.2	1415.3
1449.1	2034.2
1231.4	1666.5
1750.3	158.84
1141.9	410.92
1448.1	1859.5
2179.9	1675.5
1194.1	1869.3
2737.6	1716.3
1485.7	2514.5
3380.1	1398
220.53	2103.3
1222.9	2660.5
1797	1257.7
2138.4	2480.1
2849.8	2119.8
1416.7	2223.2
811.6	2312.4
2166	1011.8
1883.2	1872.4
1652.6	2577.3
3412.2	1243.6
1870.9	2541.2
2597.1	2021.3
1484.2	310.44
2801.7	1108.1
2687.7	1633
1556.5	1272.3
2874.1	2629.7
848.78	1834.1
2455.8	2271.9
2060.8	1245.2
1634.7	2027.8
1048.1	1532.2
843.5	951.46
2489.8	2310.9
2132.6	1776.3
2327	2159.8
711.1	1117.9
2125.9	1966.5
725.44	2136.2
1936.9	1477.3
2668.3	1171.4
1237.5	1591.7
3000.4	1691.8
2673.1	1838.2
1940.7	2019
484.82	1248.8
2357.3	1220.4
2134.2	1167.8
3561.7	1162.1
1277.3	2126.2
1146.1	1628.4
2636.4	1358.1
1301.3	1525.2
2374.2	1601.1
2231.2	1983.2
3196.5	1119.7
1475.5	1880.8
857.12	312.35
2620.5	642.36
2218.9	1072
790.79	2121.4
1681.2	2773.4
2359	1380.3
2392.7	321.66
1953.9	1422.1
1116	1309.9
1154.3	2376.1
215.35	1369.3
2865.3	1189.9
2366	794.48
141.77	1487.6
3438	1707.7
2488.5	2227.9
766.56	2061.8
1008.6	2132.3
1988.7	1418.5
2013.2	686.99
1364.3	1212.8
2908	1758.3
1132.6	2008.2
1083	929.94
297.17	1781.9
2030.6	1176.9
2769.9	1479.4
969.79	473.14
409.69	1849.4
1986.7	2190.1
1005.3	646.91
1402.5	2205.3
1413.5	1978.1
444.69	1986.9
1276.4	1947.7
928.78	1902.8
1384.9	2369.3
1945.7	2110.7
409.32	2231
2295.6	1843
1219.3	1145
900.1	2300.1
2567.2	169.48
448.05	1288.9
1274.4	2142.4
2090.1	2118.8
371.42	1188.8
2737.6	2028.5
1031.3	959.15
405.34	717.35
2532.7	1619.9
1705.2	2568.2
2849.6	2464.6
214.53	237.42
1489.7	1792.2
2488.6	1515.7
1316.5	1450.9
2096	1828.1
890.41	2122.4
1315.1	1174.3
2312.6	939.06
2719.3	849.1
1962.3	2606.9
1583.6	2291.7
1756	1593.8
1646.1	2177.9
1386.3	3706.9
2826.5	1770.4
1214.5	614.35
1009.6	2954.8
2231.1	1706.7
1099.8	1889.5
1650.2	2337.8
2681.2	1785.4
1315.9	2659.6
2297.9	788.96
1026.4	779.33
1554.9	1824.1
1981.6	1796.5
1807.3	1082.1
3068.3	1718
3166	1559.6
537.12	2163.8
2453.6	2852.5
1530	1369.8
933.75	1619
1961.1	2049.7
2902.7	1622.1
1385.5	1328.4
800.11	1278.1
1285.2	1402.2
1093.5	2671.9
3413.8	2073.6
2503	1975.5
1428.7	2208.2
1497.6	2290.2
1091.7	1845.5
2197.8	1875.8
1208.6	1303.9
2929.2	2073.8
2858.8	1604.8
1036	1034.8
1686.1	1463.3
1404.3	718.3
1344.6	2493.7
1154	901.81
1822.3	1649.5
649.69	1123.7
2364.1	2227.1
223.17	1605.6
843.14	2808.1
1365.5	989.3
2401.2	712.32
2295.8	2353.9
2104.8	2477.2
2349.4	571.78
2900.9	2526
1417.5	1082.3
1023.7	1333.9
1346.9	1840.9
2458.6	1628.3
2837.1	543.78
3319.8	744.26
2244.8	1518
1207.9	1856.9
1067.3	1141.4
881.82	2495.8
2651.5	1473.8
1395.6	555.03
744.24	2589.5
1270.9	1085.4
1939.5	1639.2
1815	896.01
2699.6	1826.2
3261.5	2947.5
3334.2	2263
1442.4	1442
509.41	1967.8
3014.8	1013.5
1406.4	1850.2
1775.1	1953.6
1950.9	177.76
1173.3	793.57
251.08	2011.6
1757	124.74
249.48	2162
1913	1802.7
987.71	625.95
1232.8	2336.3
2034.6	2491
653.21	1855.3
2564.2	2007.2
2212	732.71
1433	1798.2
2476.9	1117.3
587.86	1386.1
2730.7	2081.5
1027.3	2258.8
2064.8	2506.8
2476	2902.6
1284	2025.9
1801.1	1722.6
1105.1	2341
1434.4	2405.4
1985.8	1187
2614.5	1882.1
2947.4	1880.4
1761.2	1880.8
981.18	1742.4
2087.8	1853
1221.5	923.01
3655	1749.1
3320.6	2905.6
1522.8	2048.3
2292.8	1468.5
2676.3	2321.4
1965	744.11
2049.1	688.84
1268.1	1360.5
3559.5	2226.9
1264.8	1618.8
2199.1	1793.6
1408.8	343.78
2455.5	923.2
822.63	2315.8
1713.3	1361.6
2535.8	869.66
830.5	2300
2904.5	1658.2
2072.5	2445.4
1035.9	2502.6
1826.2	1765.7
2713.5	657.5
2296	1083
1930	2914.5
3023.9	1209.3
900.98	3214.1
1567.9	2507.1
1723.6	926.49
2537.5	1926.4
1323.5	762.26
1667.6	2188.8
2756.1	2522.7
1194.4	1368.3
1184.7	2035.8
2447.3	2519.3
540.9	1615.4
1551.5	885.85
1270.4	1271.1
2423.4	1262.1
2677.1	1530.1
718.09	1955.5
3774.3	549.57
2199.4	192.37
556.07	1580
1207	3200.5
1222.1	2270.1
1687	1469.3
2167	1791.9
1094.5	2047.3
2582.2	1554.3
1358.6	2283.2
4814.4	2558.8
2574.4	1605.1
1737.9	1053.9
1916.5	2459.9
4118.2	2360.3
2150.7	1924.1
2022.3	1918
2555.6	1851.1
2977.1	2254.8
1109	2387.9
1142.6	1633.4
2332.7	1172.2
1866.6	734.85
728.13	2159.6
1612.4	2295.1
1190.2	1922.1
3417.9	1023.5
1360.9	1875.2
2973.1	1198.3
2540.2	1666.3
471.1	1967.4
2612.5	1488.8
1656.1	1552.5
1045.1	3435
182.94	897.58
2378.3	1813.8
2043.3	1436.5
2081.1	1719
2652.9	1788.2
529.76	2383.6
3351.3	1882.1
1218.9	879.82
2069.7	1643.2
1972.2	1659.6
1181.4	1997.4
229.16	649.2
897.56	907.26
1062.4	2307.6
600.53	1028.9
4190	2199.5
256.3	1739.4
801.54	2503.7
2812.7	1288
3611.9	2293.2
2923.7	670.76
3182.3	1474.7
2511.6	1986.5
2496.6	213.82
2676.4	1219.6
524.78	1136.7
3041.8	1371.8
1421.5	960.1
963.24	2103
1896.2	1450.7
3072.6	1191.3
2296	1405.1
2251.8	1708.7
1196.1	2024.9
2113.3	2402.5
2431.4	2444
95.89	2406.8
370.94	2251.9
2930.9	1461.8
2860.2	619.45
1482.1	3000.9
1977.9	2142.5
2605.5	825.14
2217.5	1140.8
1690.9	2120.8
2428.9	1468.7
2515.1	750.78
1984.7	1054.2
852.28	1326.1
2360.7	1334.6
2332.6	2072.7
4334.1	1503.3
1268.5	1020.9
2536.7	2198.8
1317.7	113.4
1712.3	2216.5
3123.3	1885.6
927.67	1331.5
2876.1	1179.2
1457.4	1006.6
2602	2246.4
2219.8	1248.3
1271.9	1363.9
1773.6	2690.9
3768.5	1894.4
1675.8	1525.8
229.07	1735.2
2462.7	1340.7
2188.5	1263
2434.1	641.45
996.84	2265.8
3074.9	2398.7
3209.1	377.42
1780.4	2514.5
1501.6	951.6
1858.8	904
2139.3	1129.8
3502.6	1691.5
276.29	1817.8
1867.1	1629.6
2188.4	990.44
3310.8	2086.7
1888.8	2205.8
712.11	963.38
2636.7	1295.6
689.28	1835.5
2875.8	2264.4
2025	1868.5
2650.5	1727.2
3934	1609.6
649	2270.7
1793.3	2051.5
1208.5	1690.2
544.65	137.7
1357.9	1858
2186.9	1909.2
3357.4	1440.7
2619.2	1669.3
3099.8	1914.1
1243.9	1529.4
2248.4	2863.3
1690.3	778.72
1255.8	1292.6
918.3	1178.2
2169.6	2035.4
2481.5	1614.3
3692.4	1287.9
2416.6	1847.2
1225.9	2695.6
3503.3	2196.7
2820.9	226.08
2862.7	2598.3
2975.4	1421.9
2328	983.37
1933.6	2365.2
4167.4	753.16
2603.5	465.99
1458.4	1532.7
1524.9	1164.7
478.44	685.59
794.08	1350.9
1321.1	1628.5
1009.6	1908.2
1150.1	197.76
2501.4	894.44
2185.7	1643.4
2928.6	1723
2461	1474.4
3043	2258.9
1898	1748.9
1411.5	1369.3
3179.1	2049.1
2626.5	2201.1
1583.1	1344.4
2386.6	2232
2903.4	922.24
1576.8	2505.2
2577.3	1895.8
3590.8	1089.7
2822.5	1451.4
1602.2	1518.1
2038.4	2235.2
185.26	1817.4
581.11	1328
2187.8	1880.5
2916.1	2560.6
1014.8	1588.5
363.9	912.69
730.6	2713.3
3056.5	945.36
1584.6	1583.3
2450.1	2063.9
1451.7	2661.6
1624.1	839.04
2440.4	2093.4
2013.9	1181
1243.1	332.63
1418.2	2003.5
1524.7	302.88
2317.8	1220.6
2168.3	450.51
2111.8	1596.3
249.94	738.9
2779.9	2215.2
2330.4	1255.7
1995.4	1617.5
1643.2	1130.7
3709	1051.2
399.01	2135.3
1862.1	2850.4
1291.8	1436.3
2143.5	1794
2975.6	1714.8
263.4	1671.5
459.12	680.08
2321.1	2224
2061.4	916.72
1344.5	1529.2
2705	722.75
1954.6	2474.7
1436.1	1879.7
1534	1914
296.95	443.21
1945.7	1116.5
2298	1815.4
336.1	2497.1
1847.2	1897.7
1210.8	1365.9
2488.1	1517.2
1130.8	423.49
480.97	1692.3
262.88	2338
450.67	2084.9
547.72	840.11
1719.1	1102.8
919.95	1334.7
1465.5	938.12
522.14	1513.4
1311.6	2136.9
2864.5	1772.6
2456.9	1144.4
1526.5	2118.9
3583	1136.1
2017.9	1209.2
673.85	1661.2
3319.5	325.66
605.38	764.6
1515.2	1091.7
1689.3	1610.5
1141.2	1407
2094.5	1944.1
2526.4	1716.2
2364.8	1761.9
3972.1	2280.5
2984.7	1905.9
667.01	1342.8
2095	1020.6
609.59	1554.6
3026.6	1519.1
3172.4	1062.8
693.68	1877.2
3435.8	330.79
1924.9	1983.7
3803.6	1484.4
1372.9	1109.5
438.72	1046.7
2830.3	1405.5
1175.3	1675.5
858.23	1496.3
1963.6	714.33
2072.1	1998.7
1950.8	2032.8
1973.8	2341.8
1190.9	1806.2
1402.6	2255.8
2050.3	1255.8
1914.4	1675.3
1207.3	1449.5
1015.5	1603.4
1765	1495.4
3053.1	2789.8
610.06	2692.3
492.83	865.44
925.96	1398.6
1962.4	510.63
1216	787.66
1528.6	2003.9
3759.9	1290.5
2709.1	1046.4
2271	1009.8
374.1	2058.3
1468.6	2838.8
5203.6	1289.1
1530.4	1159.5
1911.6	946.98
3637	1379.1
1373.1	1573.6
1786	1179.5
4334.7	2287.8
3345.5	1402.4
2191.4	1766.8
2723.7	1844.8
3342.2	552.28
2221.2	967.67
1235.8	919.59
2292.5	1546.2
3564.7	2098.2
782.12	1945.6
3652.6	2090.1
335.89	1848.5
337.96	1815.4
2123.2	1060.2
2174.9	1707.5
580.92	1919.3
3284.2	1807.1
2805.7	1099.1
2889.2	1912.1
2698.9	3334.9
2091.1	1761.8
2798.5	1523.3
320.92	1330.8
2766	2002.3
837.63	2289.9
2512.7	2212.2
2007.6	1773.1
1814.2	529.27
1579	2344.3
2239.4	832.09
1148.1	2237.7
2778.1	2697.2
1679.5	1629.3
1974.6	1334.7
2476	1860.8
2337.2	1857.2
2474.6	2539.4
2645.2	3001.5
3624.2	2101.5
1390	933.3
1463.1	2381.1
973.6	2385.8
1636.6	698.16
2295.9	2115.6
1948.4	110.76
1708.1	2415.1
1259.3	1396.6
1086.5	2788.2
1527	746.11
693.01	1005.7
2159.5	2236.9
3991.5	1633.8
1897.3	2711.1
2663.8	746.65
2453.3	715.71
983.18	1629.2
1895.7	101.13
1953.6	2712.2
2110.5	1403.9
1284.3	810.11
557.5	2024.8
2840	1216.8
2258.6	1760.8
4050.3	762.59
2985.3	2339.7
1101.6	917.85
1088.3	2779.5
1870.2	1515.6
1849.1	1763.1
1917.4	2338.4
2674.2	829.79
2303.3	2299
1618.9	1584.7
1111.2	1864.9
1784.1	2365.3
3649.9	1340.3
4162.1	1459.5
3679.1	2432.2
1344.1	99.52
1421.7	515
1991.7	1121.6
706.52	1466.9
832.81	1601.9
534.82	2417.2
1866.4	2186.3
3293.3	1800.5
1293.7	1004.2
2180.9	2328.9
3933.6	1611.8
442.19	2798.1
981.16	1073.2
3064.9	858.42
3689.5	1841.1
3144.9	1722
1985	1982.5
3690.3	1703.2
1442.7	2592.9
3131.2	614.22
2737.6	1999.6
1331	2904.5
1404.8	959.21
1761.1	2314.8
2679.6	922.06
3218.4	226.8
355.46	1522.3
3916.6	1471.5
1143.6	186.26
2606.2	2351.2
1274.5	2484.9
1839.6	1038.2
2571.4	1752.7
2132.8	1769.7
1125.9	1870.3
2236.7	1836.1
547.46	2146.6
842.85	1999.8
2607.3	2553.5
491.48	2093.5
1447	2592.8
2281.1	1477.3
404.91	2551.8
2034.5	260.15
3120.4	2503.2
2561.9	1784.4
2720.8	2716.5
2158	2745.3
856.47	2066.1
2041.9	883.79
1289.3	2025.6
1808.4	1200.1
3222.7	780.65
2151.5	2443.7
213.9	913.31
2850.1	959.6
785.33	2352.5
3857.8	1715.4
452.75	2801.4
782.84	2696.1
1463.8	675.12
1844.4	2228.7
1999	694.98
3458.8	912.37
2008.6	593.75
409.16	2575.1
1569.7	2492.4
2881	2665.9
1929.7	2333.3
2211.9	1026.7
993.84	2214.7
1545.9	2016.8
2132.8	1300.2
368.25	2358.3
1227.8	2551
4203.5	1332.2
2423.2	1053.3
3057.1	230.27
2038.2	2743.4
2035.3	2064.5
684.36	222.86
2830.7	2880.5
3603.2	2227.7
3187	819.07
3104.7	706.91
519.5	1577.6
1179.8	1173
1784.9	2208.9
2709.4	2847.6
1015.1	2092.1
2017.7	1340.5
1284.9	1510.9
1070.7	820.07
3132.4	1120.7
1536.3	2638.4
3201.5	1739.4
4608.6	899.59
1413.7	852.93
2945	988.39
1322.4	2156.3
2066.1	498.76
306.74	1104.5
1379.1	1903.9
543.83	1600.9
2568.6	1046.7
1041.1	866.14
1212.1	3007.5
3516.6	2288.1
2249.4	885.97
3125.4	1636.9
3306.2	2808.8
2347	1467.4
1780.4	1593.2
3345.3	1689.1
3019.8	529.54
615.03	2621.4
2235.9	1966.1
1121.1	435.63
370.63	2294.5
649.93	1510.5
2591	2757.4
548.96	1198.8
2503	1667.1
1791.1	2705.7
515.41	3035.1
1705.3	3036.3
3220.6	2224.1
1044.5	2507.8
2873.1	3101.3
995.86	1765.6
1311.8	1596.5
3900.5	2344.5
3136	1502.8
1342.9	2387.9
2891.8	224.31
953.56	3004.6
1182.3	1942.4
3336	469.42
2262.2	2156.3
534.72	1539.8
648.94	1354.4
1860.5	266.1
2087.2	2343.3
1930.9	156.13
1938.3	727.31
3599	1921.7
3064.2	304.83
483.35	1757.1
2113.8	1816.5
1770.7	450.91
2090.2	337.58
3580.2	1251.2
1331.6	1138.6
1922.1	2385.9
3337.9	2245.8
2271.8	2276.9
3124.1	2513.5
2711.4	2101.9
1099.2	2332.8
1020	2056.7
315.7	1510.2
2428.4	712.43
1518.6	1596.4
1172.5	1949.7
2410.4	1206.8
1169.1	2620.1
2879.2	545.1
635.9	3315.8
1931.2	596.67
730.44	832.01
1962.1	1775.5
1369.6	2612.8
1561.3	1203.4
1073.3	1159.1
1262.2	1517.6
2831	1966.3
1746.9	1261.9
2327.9	1692
2493.4	1136.6
1544.1	1907.5
2333.1	3139.6
2685.4	2659.6
2359.4	951.11
2866.2	1334.2
2713.3	2476.2
786.83	1988
2746.8	2220
2856.9	815.2
1125.5	829.05
1979	3473
1886.1	2696.7
2895.2	2174.9
2520.2	2210.7
2656.9	855.77
1089.5	2190
2347.2	3098.3
2308.6	1863.5
3367.1	2343.6
3448.1	659.61
1039	2050.8
1898.3	2133.4
687.62	1011.9
[truncated: 9,641 more rows]
